# Supplementary material for: Causal effect between gut microbiota and metabolic syndrome in European population: a bidirectional mendelian randomization study
Source: Cell Biosci. 2024 May 28;14:67. doi: 10.1186/s13578-024-01232-6 (PMC11134679; doi:10.1186/s13578-024-01232-6)
Supplement: Supplementary file 1 — Supplementary Material 1: Table S1 [file 13578_2024_1232_MOESM1_ESM.xlsx]

## Sheet: Sheet1
Instrumental variables used in the MR analysis
Exposure(gut microbiota)	SNP	Effect allele	Other allele	Exposure (Gut microbiota)			Outcome (Metabolic syndrome)			F-static
				Beta	SE	P-value	Beta	SE	P-value
phylum.Actinobacteria	rs11766971	T	C	0.0476376	0.010646	9.39927e-06	-0.0014706	0.0065266	0.821722	20.0227
phylum.Actinobacteria	rs12528285	C	T	0.0809469	0.0180784	5.68792e-06	-0.0020214	0.0108209	0.851813	20.0484
phylum.Actinobacteria	rs13192624	T	C	-0.0522862	0.0117742	9.32576e-06	-0.006837	0.0072658	0.346716	19.7201
phylum.Actinobacteria	rs1397793	G	A	-0.0521387	0.0111587	3.73769e-06	-0.0026632	0.0071807	0.710726	21.8318
phylum.Actinobacteria	rs4429415	C	T	0.0581908	0.0111343	2.05146e-07	0.0032514	0.0069278	0.638834	27.3136
phylum.Actinobacteria	rs55888705	A	G	0.0534221	0.0109975	1.31242e-06	-0.0073431	0.0067939	0.279768	23.5967
phylum.Actinobacteria	rs6496870	T	C	0.0510777	0.0113809	4.61743e-06	-0.0045425	0.0069689	0.514514	20.1424
phylum.Actinobacteria	rs6743026	T	C	0.0589446	0.0134622	9.8833e-06	-0.0109054	0.0083787	0.193063	19.1714
phylum.Actinobacteria	rs74037001	G	A	-0.0819391	0.0165334	6.7124e-07	0.0170907	0.0094487	0.0704826	24.5618
phylum.Actinobacteria	rs75211493	G	A	0.0840786	0.0184739	9.27186e-06	0.0015593	0.0108896	0.886141	20.7136
phylum.Actinobacteria	rs7570971	A	C	0.086653	0.0113623	1.41347e-14	-0.0117611	0.007438	0.113827	58.1615
phylum.Actinobacteria	rs80124826	T	C	-0.124191	0.0278566	8.75422e-06	-0.0045586	0.0143797	0.751229	19.8759
phylum.Actinobacteria	rs8047955	A	G	0.0521115	0.0111192	2.66203e-06	-0.0085526	0.0068388	0.211078	21.9644
phylum.Actinobacteria	rs857444	C	T	0.0507315	0.0109885	3.80349e-06	-0.0089373	0.0068646	0.192934	21.3148
phylum.Actinobacteria	rs9833771	T	C	0.0490077	0.0106564	4.0744e-06	-0.002761	0.0065293	0.6724	21.1498
phylum.Bacteroidetes	rs111845179	T	C	0.104177	0.0213837	6.47186e-07	0.0127083	0.014326	0.375039	23.7343
phylum.Bacteroidetes	rs17343978	A	C	-0.0556041	0.0120272	7.2247e-06	-0.005335	0.0075465	0.479596	21.3739
phylum.Bacteroidetes	rs2032750	T	C	-0.0510857	0.0106804	1.70835e-06	-0.0065149	0.0065736	0.321648	22.8782
phylum.Bacteroidetes	rs62531359	T	G	0.0657788	0.0149886	8.42316e-06	0.0005101	0.0094906	0.957134	19.2597
phylum.Bacteroidetes	rs62575403	C	T	0.145424	0.0311079	2.95953e-06	0.0156407	0.0150745	0.299477	21.854
phylum.Bacteroidetes	rs6586324	T	C	0.0477792	0.0105437	7.36878e-06	-0.0116083	0.0065385	0.0758356	20.5349
phylum.Bacteroidetes	rs72706335	T	C	-0.223193	0.0493382	7.13111e-06	-0.0009703	0.0148963	0.948064	20.4642
phylum.Bacteroidetes	rs73512608	G	A	-0.123117	0.0236743	2.53891e-07	0.0178993	0.0152501	0.240507	27.0447
phylum.Bacteroidetes	rs73846128	A	G	-0.0664262	0.0133481	4.78296e-07	-0.0062937	0.0086857	0.468695	24.7649
phylum.Bacteroidetes	rs7999780	G	A	0.0543635	0.0124067	9.46652e-06	0.0058722	0.0081132	0.469204	19.2001
phylum.Bacteroidetes	rs929878	C	T	-0.0540001	0.0121526	6.5112e-06	0.0043827	0.0074118	0.554314	19.7447
phylum.Cyanobacteria	rs12555298	G	A	0.0974327	0.0219351	8.08628e-06	0.0006431	0.008438	0.939247	19.7301
phylum.Cyanobacteria	rs2585223	T	C	0.111364	0.0247743	8.85734e-06	0.0119148	0.0092727	0.198817	20.2064
phylum.Cyanobacteria	rs584122	C	T	-0.151774	0.0326827	4.22775e-06	0.0307155	0.0129325	0.0175456	21.5654
phylum.Cyanobacteria	rs61972390	T	C	0.107346	0.0242469	9.11371e-06	0.0068538	0.0089202	0.44228	19.6001
phylum.Cyanobacteria	rs7148504	G	T	0.0800404	0.0176621	6.62391e-06	-0.0061112	0.0069637	0.380173	20.5369
phylum.Cyanobacteria	rs76531781	T	C	-0.231868	0.0493393	2.87336e-06	-0.0090085	0.0147715	0.541954	22.0849
phylum.Cyanobacteria	rs789068	G	A	-0.111385	0.0212922	1.57171e-07	0.0047487	0.0087786	0.58855	27.3661
phylum.Cyanobacteria	rs9864379	T	C	-0.138933	0.0268045	2.03334e-07	0.0011521	0.0105441	0.91299	26.8657
phylum.Euryarchaeota	rs10202904	T	G	-0.115986	0.0230271	6.1888e-07	-0.0155596	0.0066327	0.0189818	25.3706
phylum.Euryarchaeota	rs11022995	G	A	-0.10373	0.0228889	7.73001e-06	0.0063456	0.0065413	0.332004	20.538
phylum.Euryarchaeota	rs34928225	T	C	0.19977	0.0425421	4.33093e-06	0.0076768	0.0120492	0.524045	22.0506
phylum.Euryarchaeota	rs45498998	G	A	-0.131882	0.029229	5.32453e-06	0.0141611	0.008268	0.0867551	20.3585
phylum.Euryarchaeota	rs56131665	G	A	0.176759	0.0385787	5.30389e-06	-0.0107283	0.0110056	0.329659	20.9927
phylum.Euryarchaeota	rs6064552	T	C	-0.123612	0.0275749	9.3378e-06	-0.0076259	0.0078058	0.328595	20.0952
phylum.Euryarchaeota	rs6508769	T	C	0.150529	0.0337091	8.12354e-06	0.0049462	0.0091032	0.586892	19.9409
phylum.Euryarchaeota	rs7015093	G	A	-0.118111	0.0264389	7.1987e-06	-0.0048949	0.0079225	0.536677	19.9569
phylum.Euryarchaeota	rs76029318	T	C	0.214866	0.0438442	1.04622e-06	-0.0297597	0.0126978	0.0190944	24.0167
phylum.Euryarchaeota	rs7635189	G	A	0.119983	0.0259356	4.635e-06	0.003728	0.0071867	0.603942	21.4017
phylum.Euryarchaeota	rs77658038	A	C	-0.160157	0.0340856	4.7542e-06	-0.0070233	0.0105126	0.504076	22.0774
phylum.Euryarchaeota	rs894996	C	A	0.203577	0.0440033	5.11931e-06	-0.0278367	0.0123688	0.024414	21.4035
phylum.Firmicutes	rs112334273	G	A	0.0627459	0.0127415	9.26452e-07	0.0103071	0.007958	0.195256	24.2509
phylum.Firmicutes	rs2009919	T	C	0.0536457	0.0106294	4.94716e-07	0.0078588	0.0068647	0.25229	25.4712
phylum.Firmicutes	rs2273429	A	G	-0.0702112	0.0153063	9.26239e-06	-0.0134108	0.0101576	0.186746	21.0413
phylum.Firmicutes	rs2332027	G	A	-0.0482656	0.0104823	4.04546e-06	-0.0007839	0.0065276	0.904415	21.2013
phylum.Firmicutes	rs2547978	A	G	0.0465802	0.0105075	8.56845e-06	0.0009493	0.0065651	0.885031	19.652
phylum.Firmicutes	rs36111799	C	T	-0.0480708	0.0105429	5.17441e-06	-0.0067857	0.0066363	0.306539	20.7892
phylum.Firmicutes	rs3792064	G	A	0.0897349	0.0182532	6.75498e-07	-0.0096942	0.0117969	0.411215	24.1682
phylum.Firmicutes	rs3852931	C	T	-0.0482086	0.0105	4.52594e-06	0.0063127	0.0067097	0.346796	21.0801
phylum.Firmicutes	rs4750583	A	G	0.0616007	0.0137936	5.78565e-06	-0.0031433	0.0082315	0.702566	19.9442
phylum.Firmicutes	rs56199908	T	C	-0.186194	0.041051	8.66656e-06	-0.0097196	0.0143307	0.497624	20.5724
phylum.Firmicutes	rs6814436	T	C	0.0680205	0.0150844	6.80463e-06	-0.0002882	0.0094665	0.975709	20.3341
phylum.Firmicutes	rs6815608	T	C	0.0935765	0.0210869	7.23859e-06	0.0011666	0.0145075	0.935909	19.6929
phylum.Firmicutes	rs7247191	T	C	-0.0713033	0.0157424	4.73101e-06	-0.0047189	0.0102792	0.646182	20.5153
phylum.Firmicutes	rs72738886	T	C	0.0864609	0.0190398	7.67884e-06	-0.002721	0.0111187	0.806669	20.6213
phylum.Firmicutes	rs72771021	C	T	-0.141357	0.0308303	5.12438e-06	-0.0208596	0.0159411	0.190691	21.0221
phylum.Firmicutes	rs8085381	G	A	0.0647291	0.0146219	8.67253e-06	-0.0044993	0.0090384	0.618628	19.597
phylum.Lentisphaerae	rs1002941	G	A	0.107661	0.0233382	4.3088e-06	0.0086808	0.0073001	0.234388	21.2804
phylum.Lentisphaerae	rs11770843	C	T	0.111896	0.0234776	1.13813e-06	-0.0081887	0.0073064	0.26239	22.7153
phylum.Lentisphaerae	rs17114848	G	A	0.148972	0.0324162	6.76994e-06	-0.01628	0.0101552	0.108909	21.1196
phylum.Lentisphaerae	rs2031282	A	G	0.120412	0.0270263	5.86463e-06	-0.000216	0.0092271	0.981321	19.8503
phylum.Lentisphaerae	rs2825714	A	G	-0.138226	0.0289096	1.49772e-06	-0.0031977	0.0092301	0.729012	22.8611
phylum.Lentisphaerae	rs60995569	T	G	-0.16062	0.0336806	9.19393e-06	0.0031071	0.011962	0.79506	22.7426
phylum.Lentisphaerae	rs62570196	C	T	-0.217203	0.0439621	9.64474e-07	-0.0104269	0.0120983	0.38877	24.4104
phylum.Lentisphaerae	rs72640280	A	G	0.220185	0.0485947	5.19196e-06	0.0166058	0.0139437	0.233684	20.5305
phylum.Lentisphaerae	rs77599476	A	G	0.229981	0.0479918	1.90263e-06	0.0050135	0.0143467	0.726747	22.9642
phylum.Proteobacteria	rs10750258	A	C	-0.0491248	0.010824	8.71899e-06	0.0063551	0.006677	0.341201	20.5979
phylum.Proteobacteria	rs11126162	T	C	-0.0770689	0.0187079	9.25979e-06	-0.0087637	0.0128879	0.496509	16.9711
phylum.Proteobacteria	rs11715072	G	A	-0.0519289	0.0115246	6.90409e-06	0.0207799	0.0073074	0.0044598	20.3031
phylum.Proteobacteria	rs12150865	C	T	0.0511615	0.0106407	1.54085e-06	-0.005471	0.0064201	0.394123	23.1177
phylum.Proteobacteria	rs12467198	C	T	0.0498267	0.011138	6.30669e-06	-5.14e-06	0.0069049	0.999406	20.013
phylum.Proteobacteria	rs2347697	G	T	0.0502281	0.0108968	4.26914e-06	0.0077377	0.0068319	0.257387	21.247
phylum.Proteobacteria	rs2532663	G	A	-0.125578	0.0258034	7.46812e-07	-0.0123284	0.0137595	0.370258	23.6851
phylum.Proteobacteria	rs3890996	T	G	-0.0474614	0.0105645	6.94663e-06	-0.0050149	0.0065548	0.444223	20.183
phylum.Proteobacteria	rs4340090	C	T	-0.0668162	0.0153387	9.99003e-06	0.0050848	0.0095521	0.594501	18.9751
phylum.Proteobacteria	rs6707783	C	T	0.0849593	0.0187782	8.08593e-06	0.0126178	0.0111197	0.256491	20.4698
phylum.Proteobacteria	rs72771021	C	T	0.141726	0.0309242	7.18097e-06	-0.0208596	0.0159411	0.190691	21.004
phylum.Proteobacteria	rs922773	C	T	-0.0803778	0.0157851	3.67958e-07	-0.0025616	0.0093973	0.785171	25.9285
phylum.Tenericutes	rs10108398	G	A	0.0769142	0.0153953	1.09e-06	0.0213963	0.0073167	0.0034522	24.9596
phylum.Tenericutes	rs11890098	A	G	0.074438	0.0153389	9.56571e-07	0.0088604	0.007623	0.245103	23.5507
phylum.Tenericutes	rs12566890	T	G	-0.101147	0.0230978	3.65095e-06	-0.0107561	0.0124098	0.386086	19.1763
phylum.Tenericutes	rs17214486	C	A	0.06099	0.0135623	6.60866e-06	-0.0005215	0.0067381	0.938307	20.2233
phylum.Tenericutes	rs2464826	A	C	0.0944239	0.0211806	8.39505e-06	0.0028588	0.0102272	0.779842	19.8741
phylum.Tenericutes	rs28537087	G	A	0.0820873	0.0188312	8.07399e-06	-0.0098771	0.009882	0.317552	19.0019
phylum.Tenericutes	rs3768491	A	G	-0.0681052	0.0149061	4.23352e-06	0.0098097	0.0072189	0.174183	20.8753
phylum.Tenericutes	rs4885016	T	C	-0.0819606	0.0181628	7.26986e-06	-0.0027161	0.0091534	0.766675	20.3632
phylum.Tenericutes	rs6043847	T	C	-0.114937	0.0248606	4.55476e-06	-0.0029264	0.0138277	0.832392	21.3746
phylum.Tenericutes	rs72901605	T	C	-0.0841852	0.0178119	3.2579e-06	-0.0031167	0.0083324	0.708367	22.3383
phylum.Tenericutes	rs74603314	T	C	0.221639	0.0462918	1.55689e-06	-0.0153654	0.0155624	0.323476	22.9238
phylum.Tenericutes	rs78169027	A	G	-0.108283	0.0237289	5.8761e-06	0.0039516	0.0112822	0.726153	20.824
phylum.Verrucomicrobia	rs11252894	A	C	0.0784055	0.0162769	1.10556e-06	0.0129824	0.0082413	0.115193	23.2032
phylum.Verrucomicrobia	rs117107102	A	G	0.204283	0.0427565	2.67935e-06	0.0061135	0.0163323	0.708165	22.8275
phylum.Verrucomicrobia	rs11729256	T	C	0.0696984	0.0146953	2.23402e-06	-0.0191585	0.0074877	0.0105073	22.495
phylum.Verrucomicrobia	rs12512971	A	C	0.171057	0.0398053	9.81381e-06	-0.0077899	0.0168893	0.644629	18.4671
phylum.Verrucomicrobia	rs12908520	G	A	0.0594916	0.012823	3.40448e-06	0.0052128	0.0066022	0.429792	21.5244
phylum.Verrucomicrobia	rs2602429	C	T	0.0764148	0.0153487	8.7104e-07	0.007131	0.0079629	0.370504	24.7864
phylum.Verrucomicrobia	rs3995795	C	T	0.0610914	0.0138592	9.72209e-06	0.0017378	0.007105	0.806774	19.4305
phylum.Verrucomicrobia	rs45598138	C	A	-0.143901	0.03054	2.19127e-06	0.0063997	0.014831	0.666097	22.202
phylum.Verrucomicrobia	rs61779207	G	A	-0.0755253	0.0164385	5.27971e-06	0.0012064	0.0084811	0.886889	21.1087
phylum.Verrucomicrobia	rs74542928	T	C	0.115994	0.0231324	4.08375e-07	0.00588	0.0108679	0.588477	25.1439
phylum.Verrucomicrobia	rs76430504	T	C	-0.11753	0.025458	3.4956e-06	0.0034586	0.0135798	0.798963	21.3132
phylum.Verrucomicrobia	rs9349825	A	G	-0.0660243	0.0143911	6.27486e-06	-0.0045077	0.0074703	0.546228	21.0483
class.Actinobacteria	rs11655079	T	C	-0.0560674	0.0124286	5.93e-06	0.0099792	0.007258	0.169152	20.3507
class.Actinobacteria	rs11745923	G	T	0.0563759	0.0115529	1.58e-06	-0.0001547	0.0066539	0.981457	23.8124
class.Actinobacteria	rs12049045	A	G	0.0510452	0.0114325	8.63e-06	-0.0045675	0.0067772	0.500346	19.9356
class.Actinobacteria	rs134366	G	A	0.111877	0.023501	1.5e-06	0.0098776	0.0144705	0.49486	22.6624
class.Actinobacteria	rs1376754	G	A	0.0509242	0.0112503	6.71e-06	0.0119923	0.006615	0.069846	20.489
class.Actinobacteria	rs1515761	T	C	0.0762317	0.0169884	4.96e-06	-0.0088993	0.0094137	0.344477	20.1357
class.Actinobacteria	rs182549	C	T	0.111489	0.012066	3.79e-20	-0.0171308	0.0077737	0.0275452	85.3772
class.Actinobacteria	rs4945008	A	G	0.0540741	0.0121393	5.39e-06	-0.0071507	0.0079553	0.368724	19.8421
class.Actinobacteria	rs6660520	A	G	0.0711483	0.0134495	1.11e-07	0.0057778	0.0082517	0.483803	27.9843
class.Actinobacteria	rs72767435	T	C	-0.126352	0.0273626	2.57e-06	-0.0283213	0.015453	0.0668411	21.3231
class.Actinobacteria	rs80083040	T	G	0.155784	0.0348017	8.62e-06	-0.0133815	0.014464	0.354882	20.0376
class.Actinobacteria	rs8047955	A	G	0.0575816	0.0116762	8.34e-07	-0.0085526	0.0068388	0.211078	24.3199
class.Actinobacteria	rs857444	C	T	0.0509553	0.011539	8.92e-06	-0.0089373	0.0068646	0.192934	19.5002
class.Actinobacteria	rs961091	G	A	0.0501255	0.011255	8.68e-06	-0.0050275	0.0066819	0.451804	19.8348
class.Alphaproteobacteria	rs140912403	C	T	-0.160677	0.0317708	6.20363e-07	-0.0089816	0.013822	0.515818	25.5772
class.Alphaproteobacteria	rs34569731	A	G	0.0705145	0.0157564	7.37916e-06	-0.0110233	0.0075243	0.142913	20.0283
class.Alphaproteobacteria	rs55876211	C	T	-0.080811	0.0184159	7.53639e-06	0.0042186	0.0084719	0.61852	19.2554
class.Alphaproteobacteria	rs62285697	C	T	0.0805256	0.0180912	9.75933e-06	-0.0034585	0.007909	0.661908	19.8123
class.Alphaproteobacteria	rs76784716	A	G	0.133271	0.0267738	5.09141e-07	-0.0179123	0.0130967	0.171407	24.7773
class.Alphaproteobacteria	rs7960664	G	A	0.0969489	0.0215149	8.84301e-06	-0.0084529	0.0092475	0.360678	20.3053
class.Alphaproteobacteria	rs9813022	A	G	-0.0751277	0.0153867	1.05333e-06	-0.0019337	0.0071729	0.787477	23.8403
class.Bacilli	rs11110282	A	G	-0.101189	0.0217379	4.85442e-06	0.0160534	0.013303	0.227527	21.6688
class.Bacilli	rs11730038	G	A	-0.0630747	0.0128717	1.96025e-06	0.0073094	0.0076666	0.340382	24.0124
class.Bacilli	rs12797734	T	C	0.0572158	0.0126793	7.21166e-06	-0.0026209	0.0075835	0.729642	20.363
class.Bacilli	rs13068444	A	G	0.0601035	0.0136407	9.53048e-06	-0.0091254	0.0086422	0.291008	19.4144
class.Bacilli	rs1595463	C	A	0.0476864	0.0108547	7.9738e-06	0.0046145	0.0066019	0.484568	19.2998
class.Bacilli	rs28564647	T	G	-0.0613034	0.0137579	7.81199e-06	-0.0077191	0.0082516	0.349547	19.8548
class.Bacilli	rs2952251	A	G	-0.0598868	0.0123903	1.07895e-06	0.0100346	0.0074512	0.178078	23.3615
class.Bacilli	rs34989881	A	G	0.111056	0.0246039	6.54586e-06	0.0029041	0.0126985	0.819108	20.374
class.Bacilli	rs35344081	G	A	0.0619529	0.0127066	1.01498e-06	-0.0029193	0.0076994	0.704571	23.7718
class.Bacilli	rs4028634	T	C	0.0520614	0.0109842	2.2076e-06	-0.0155309	0.0067465	0.0213318	22.4646
class.Bacilli	rs4459992	T	C	0.0535854	0.0116362	4.29836e-06	0.0078932	0.0070805	0.264947	21.2066
class.Bacilli	rs57872228	C	T	-0.0714773	0.0146647	9.21977e-07	-0.0055447	0.0090958	0.542133	23.7569
class.Bacilli	rs694949	A	G	-0.081146	0.0180042	7.59585e-06	0.0055262	0.01055	0.600409	20.3135
class.Bacilli	rs74663707	C	T	0.0979154	0.0224074	8.45686e-06	0.005599	0.0121132	0.643925	19.095
class.Bacilli	rs7666190	C	A	-0.104044	0.0247934	8.46829e-06	0.0010742	0.0144486	0.940737	17.6102
class.Bacilli	rs77558518	A	G	-0.107255	0.0222879	1.33772e-06	-0.00131	0.0126853	0.917751	23.1577
class.Bacilli	rs78938557	T	C	0.108007	0.0232858	1.06891e-06	-0.0163925	0.0133933	0.220976	21.5142
class.Bacilli	rs9581006	C	T	0.225309	0.0467697	1.79458e-06	0.0270688	0.0167407	0.105891	23.2075
class.Bacteroidia	rs11146701	A	G	0.0473596	0.010541	7.08228e-06	-0.0074814	0.0066391	0.259797	20.1861
class.Bacteroidia	rs111845179	T	C	0.102648	0.0213843	9.23988e-07	0.0127083	0.014326	0.375039	23.0415
class.Bacteroidia	rs17343978	A	C	-0.0552057	0.0120278	8.35928e-06	-0.005335	0.0075465	0.479596	21.0668
class.Bacteroidia	rs2032750	T	C	-0.0508393	0.0106807	1.91509e-06	-0.0065149	0.0065736	0.321648	22.6567
class.Bacteroidia	rs4146051	A	G	-0.107377	0.0245661	8.76426e-06	0.0324476	0.015681	0.0385248	19.1051
class.Bacteroidia	rs4916508	G	A	-0.0466729	0.0105312	8.47116e-06	-0.0036298	0.0065679	0.580499	19.6413
class.Bacteroidia	rs55773148	G	A	-0.121514	0.0236759	3.89585e-07	0.0178957	0.0152501	0.240601	26.3413
class.Bacteroidia	rs62531359	T	G	0.0655728	0.0149891	9.08665e-06	0.0005101	0.0094906	0.957134	19.1381
class.Bacteroidia	rs62575403	C	T	0.140055	0.0311128	7.06129e-06	0.0156407	0.0150745	0.299477	20.2636
class.Bacteroidia	rs72706335	T	C	-0.22241	0.0493458	7.65519e-06	-0.0009703	0.0148963	0.948064	20.3145
class.Bacteroidia	rs7631304	G	A	-0.0645771	0.0132957	8.36781e-07	-0.0065311	0.0086818	0.451884	23.5902
class.Bacteroidia	rs79585701	A	C	0.0646823	0.0149628	9.98589e-06	-0.009565	0.0089916	0.287433	18.6872
class.Bacteroidia	rs929878	C	T	-0.0548532	0.012153	4.73377e-06	0.0043827	0.0074118	0.554314	20.3723
class.Betaproteobacteria	rs11128180	A	G	0.0592944	0.0128769	3.67144e-06	0.0026832	0.0076935	0.727271	21.2033
class.Betaproteobacteria	rs1511453	A	G	0.0923492	0.0199158	4.75765e-06	0.0215287	0.0139	0.121425	21.5016
class.Betaproteobacteria	rs1928341	A	G	0.0525581	0.0110408	2.01529e-06	-0.0104059	0.006631	0.116583	22.661
class.Betaproteobacteria	rs2321387	G	A	-0.0494596	0.0109424	5.80036e-06	-0.0030286	0.0066013	0.646382	20.4304
class.Betaproteobacteria	rs2613606	C	T	-0.0513106	0.0109091	2.19817e-06	-0.0167674	0.0065949	0.0110073	22.1226
class.Betaproteobacteria	rs320161	A	G	0.0572286	0.01262	7.33242e-06	0.0029909	0.0074171	0.686772	20.5641
class.Betaproteobacteria	rs4033856	C	T	0.0832423	0.0167237	5.17166e-07	0.0096505	0.0101521	0.341812	24.7756
class.Betaproteobacteria	rs56386628	C	T	-0.0622252	0.0135688	5.86955e-06	-0.0012723	0.0081969	0.876652	21.0306
class.Betaproteobacteria	rs6087811	T	G	-0.0978177	0.0198522	7.44305e-07	-0.0105243	0.0125434	0.401452	24.2783
class.Betaproteobacteria	rs62395635	T	C	0.109741	0.0236	2.94091e-06	-0.0122558	0.013461	0.362577	21.6228
class.Betaproteobacteria	rs75242906	C	T	-0.121083	0.028075	9.27278e-06	-0.0045618	0.013624	0.737751	18.6007
class.Betaproteobacteria	rs9964679	A	G	0.052911	0.0114866	4.8458e-06	-0.0012955	0.0072162	0.857522	21.2183
class.Clostridia	rs10774377	A	G	0.052659	0.0113858	3.24401e-06	-0.010843	0.0071431	0.129019	21.3902
class.Clostridia	rs112334273	G	A	0.0641008	0.0127404	3.81407e-07	0.0103071	0.007958	0.195256	25.3141
class.Clostridia	rs13105690	T	C	-0.0529097	0.011818	8.7779e-06	0.0015685	0.0074061	0.83228	20.044
class.Clostridia	rs13179700	T	C	0.0511937	0.0109569	3.37083e-06	-0.0021643	0.0068963	0.75365	21.8303
class.Clostridia	rs1842454	G	A	-0.0547202	0.0127338	8.72023e-06	-0.001521	0.0077956	0.845304	18.4662
class.Clostridia	rs2273429	A	G	-0.0724037	0.0153105	4.52136e-06	-0.0134108	0.0101576	0.186746	22.3637
class.Clostridia	rs6797343	G	T	0.0592279	0.0134556	9.35647e-06	-0.0135044	0.0089905	0.13308	19.3751
class.Clostridia	rs6814436	T	C	0.0739995	0.0150815	9.65098e-07	-0.0002882	0.0094665	0.975709	24.0751
class.Clostridia	rs6815608	T	C	0.103803	0.0210883	4.01857e-07	0.0011666	0.0145075	0.935909	24.2292
class.Clostridia	rs72738886	T	C	0.086617	0.0190393	8.24241e-06	-0.002721	0.0111187	0.806669	20.6969
class.Clostridia	rs72915163	T	C	-0.0581025	0.0120557	1.34295e-06	-0.0006807	0.0075484	0.92815	23.2275
class.Clostridia	rs76767978	G	A	0.0698882	0.0156319	8.398e-06	0.0034002	0.0102367	0.739771	19.9888
class.Coriobacteriia	rs11073596	T	G	0.0510212	0.0114339	8.14449e-06	0.0055113	0.0071445	0.440469	19.9118
class.Coriobacteriia	rs11250875	T	C	0.06075	0.0130939	4.82844e-06	-0.0201872	0.0081451	0.0131959	21.5256
class.Coriobacteriia	rs11656361	A	C	0.0773006	0.017553	8.02017e-06	0.0118486	0.0103503	0.252306	19.3939
class.Coriobacteriia	rs12974142	G	A	0.0789796	0.0177205	8.51232e-06	-0.0046197	0.0106738	0.665151	19.8646
class.Coriobacteriia	rs13307134	C	T	0.0565686	0.0126265	7.79931e-06	0.0189287	0.0076775	0.0136835	20.0718
class.Coriobacteriia	rs1397793	G	A	-0.0498855	0.0112446	9.77381e-06	-0.0026632	0.0071807	0.710726	19.6815
class.Coriobacteriia	rs1816223	A	G	-0.0586265	0.0129006	4.84114e-06	0.0127674	0.0080933	0.114673	20.6523
class.Coriobacteriia	rs240104	T	C	-0.0603429	0.0126849	1.51603e-06	-0.0056608	0.0079065	0.474008	22.6296
class.Coriobacteriia	rs2442778	G	A	-0.116408	0.0258545	9.02703e-06	0.0022774	0.0153341	0.881931	20.2719
class.Coriobacteriia	rs3025411	A	G	0.0926543	0.0209468	8.26912e-06	0.0015783	0.0121657	0.896778	19.5657
class.Coriobacteriia	rs34739816	G	T	0.0965017	0.0207666	3.88358e-06	0.0168588	0.0123796	0.173253	21.5943
class.Coriobacteriia	rs67561917	A	G	-0.0714367	0.0154113	5.39129e-06	-0.0162524	0.0096635	0.0926027	21.4863
class.Coriobacteriia	rs719099	A	G	0.0778402	0.0155815	5.43317e-07	-0.0109903	0.0100667	0.274944	24.9568
class.Coriobacteriia	rs8010111	G	A	-0.103377	0.0229286	6.89624e-06	0.012122	0.0128478	0.345421	20.3278
class.Deltaproteobacteria	rs1035691	A	G	-0.055176	0.0121602	9.65172e-06	0.0069108	0.0068162	0.310645	20.5883
class.Deltaproteobacteria	rs112381107	C	T	0.206594	0.0456908	4.63054e-06	0.0207452	0.015108	0.169713	20.4446
class.Deltaproteobacteria	rs11599763	T	C	-0.0544219	0.0117397	3.94123e-06	-0.0052224	0.0067282	0.437628	21.49
class.Deltaproteobacteria	rs17084793	G	A	-0.0710762	0.015953	5.68634e-06	0.0082834	0.0089498	0.354689	19.8501
class.Deltaproteobacteria	rs17791387	A	G	-0.0735881	0.0154246	1.60223e-06	-0.002747	0.0084873	0.746198	22.7607
class.Deltaproteobacteria	rs2692012	A	G	0.110335	0.0253336	3.14186e-06	-0.0165877	0.013286	0.211846	18.9685
class.Deltaproteobacteria	rs2838334	G	A	0.0561722	0.0124124	5.44551e-06	0.0004511	0.0070242	0.948792	20.4801
class.Deltaproteobacteria	rs3935584	C	T	-0.0523485	0.011566	7.50121e-06	0.0112732	0.006598	0.0875302	20.4851
class.Deltaproteobacteria	rs4506934	C	T	-0.0936514	0.02012	3.58887e-06	-0.0082866	0.0107937	0.44265	21.6656
class.Deltaproteobacteria	rs55744759	A	G	-0.0779693	0.0170738	7.3137e-06	0.0013414	0.0101459	0.894818	20.8538
class.Deltaproteobacteria	rs6058181	C	T	0.0825716	0.0165958	3.39554e-07	-0.0145063	0.0100994	0.150902	24.755
class.Deltaproteobacteria	rs62020470	A	G	-0.0585411	0.0129358	4.85084e-06	0.0060151	0.0072748	0.408327	20.4801
class.Deltaproteobacteria	rs9928243	C	A	-0.0538457	0.0117718	5.02081e-06	-0.0049772	0.0066639	0.455128	20.9227
class.Erysipelotrichia	rs1074800	A	G	0.0492438	0.010887	6.14583e-06	-0.0017949	0.0068694	0.793874	20.459
class.Erysipelotrichia	rs10781552	C	T	-0.0552212	0.0116074	2.33114e-06	0.001994	0.0070897	0.77852	22.6329
class.Erysipelotrichia	rs17530232	A	G	0.10305	0.0224648	2.79123e-06	-0.0021922	0.013232	0.868413	21.0423
class.Erysipelotrichia	rs1884466	C	T	-0.0475363	0.0106939	9.52701e-06	-0.0052601	0.0067582	0.436382	19.7598
class.Erysipelotrichia	rs2300774	G	A	0.0524152	0.0106784	8.95466e-07	-0.0022067	0.0067189	0.74258	24.0937
class.Erysipelotrichia	rs290833	T	G	-0.0497374	0.0111376	8.029e-06	-0.0009416	0.0068334	0.890408	19.9425
class.Erysipelotrichia	rs35161940	T	C	-0.0806041	0.0167641	1.8451e-06	0.006451	0.0102686	0.529858	23.1182
class.Erysipelotrichia	rs4078432	C	T	-0.0608929	0.0133764	4.23104e-06	-0.0183013	0.0085999	0.0333306	20.7232
class.Erysipelotrichia	rs56970041	T	G	0.0724144	0.0164471	5.40344e-06	-0.0137608	0.0105662	0.192801	19.3854
class.Erysipelotrichia	rs62504403	C	T	0.0681159	0.0127883	1.12265e-07	-0.0049062	0.007643	0.520926	28.3706
class.Erysipelotrichia	rs7234058	T	C	-0.0945759	0.0194091	9.12341e-07	0.0162681	0.0108076	0.13226	23.7438
class.Erysipelotrichia	rs7826267	T	G	-0.0839071	0.0199131	9.28449e-06	0.0034483	0.013057	0.791709	17.755
class.Erysipelotrichia	rs8003149	C	T	0.0538798	0.0116888	4.08475e-06	-0.0021444	0.0072998	0.768937	21.2477
class.Gammaproteobacteria	rs11181912	G	A	-0.0579153	0.0118796	9.94762e-07	0.0070351	0.006969	0.31274	23.7673
class.Gammaproteobacteria	rs12404135	A	G	-0.0788843	0.0172415	8.89485e-06	-0.0117331	0.009974	0.239449	20.9329
class.Gammaproteobacteria	rs2234691	T	C	0.0762905	0.0171962	8.39264e-06	-0.0155152	0.0102475	0.130012	19.6823
class.Gammaproteobacteria	rs6706173	A	C	0.074251	0.0146392	1.99495e-07	0.0085877	0.0092929	0.355429	25.7257
class.Gammaproteobacteria	rs75101789	C	T	0.0729012	0.0163003	8.78789e-06	-0.0014874	0.0099173	0.88078	20.0023
class.Gammaproteobacteria	rs79795896	A	G	-0.15921	0.0351373	7.92404e-06	-0.0103688	0.0152927	0.49776	20.5307
class.Gammaproteobacteria	rs9494710	C	T	-0.0549673	0.0120924	4.54607e-06	0.0092109	0.0067554	0.17273	20.6625
class.Lentisphaeria	rs1002941	G	A	0.105025	0.0233484	8.14836e-06	0.0086808	0.0073001	0.234388	20.2334
class.Lentisphaeria	rs11770843	C	T	0.109431	0.0234879	1.90729e-06	-0.0081887	0.0073064	0.26239	21.7066
class.Lentisphaeria	rs17114848	G	A	0.152377	0.0324332	4.05865e-06	-0.01628	0.0101552	0.108909	22.0729
class.Lentisphaeria	rs2031282	A	G	0.122369	0.0270329	4.3826e-06	-0.000216	0.0092271	0.981321	20.4905
class.Lentisphaeria	rs2825714	A	G	-0.13741	0.0289246	1.72211e-06	-0.0031977	0.0092301	0.729012	22.5685
class.Lentisphaeria	rs62570196	C	T	-0.21635	0.0439866	1.07926e-06	-0.0104269	0.0120983	0.38877	24.1922
class.Lentisphaeria	rs72640280	A	G	0.220207	0.0486196	5.18035e-06	0.0166058	0.0139437	0.233684	20.5134
class.Lentisphaeria	rs77599476	A	G	0.230292	0.0480168	1.86133e-06	0.0050135	0.0143467	0.726747	23.0022
class.Melainabacteria	rs10148250	G	A	0.0861928	0.0193381	8.67135e-06	0.0075962	0.006575	0.247956	19.8662
class.Melainabacteria	rs10738747	G	A	0.0814624	0.0184409	9.95804e-06	0.0023331	0.0065519	0.721765	19.5141
class.Melainabacteria	rs11150282	T	C	0.0989487	0.0196972	6.02892e-07	0.0093645	0.0070376	0.183306	25.2356
class.Melainabacteria	rs113884518	T	C	-0.205352	0.0454982	8.0567e-06	-0.001422	0.0140364	0.919305	20.3708
class.Melainabacteria	rs28678345	T	C	0.214848	0.0470878	6.69088e-06	0.0009042	0.0152454	0.952704	20.8184
class.Melainabacteria	rs367480	G	A	-0.083758	0.0185796	8.19925e-06	-0.007132	0.006632	0.282199	20.3226
class.Melainabacteria	rs4129395	G	A	0.0896187	0.0185106	1.48056e-06	-0.0032563	0.0065782	0.62059	23.44
class.Melainabacteria	rs789069	A	C	-0.103539	0.0234287	6.84635e-06	0.0048689	0.0087802	0.579218	19.5305
class.Melainabacteria	rs79790072	T	C	0.226722	0.0487841	3.29009e-06	0.0145559	0.0142786	0.308006	21.5989
class.Melainabacteria	rs9864379	T	C	-0.159735	0.0292553	5.3606e-08	0.0011521	0.0105441	0.91299	29.8118
class.Methanobacteria	rs10202904	T	G	-0.121754	0.0235357	3.0143e-07	-0.0155596	0.0066327	0.0189818	26.7615
class.Methanobacteria	rs10424197	G	A	-0.111274	0.0247517	9.27887e-06	0.0126184	0.0069268	0.0685031	20.2106
class.Methanobacteria	rs4257531	G	A	0.164498	0.0364959	7.44344e-06	-0.0130199	0.0098344	0.185533	20.3158
class.Methanobacteria	rs56131665	G	A	0.178661	0.039298	6.17992e-06	-0.0107283	0.0110056	0.329659	20.669
class.Methanobacteria	rs6508769	T	C	0.153519	0.0344519	8.22529e-06	0.0049462	0.0091032	0.586892	19.8564
class.Methanobacteria	rs6776814	T	C	-0.199566	0.0411825	1.63062e-06	-0.0027423	0.0110852	0.804612	23.4827
class.Methanobacteria	rs73068003	G	T	-0.15814	0.0351803	8.44583e-06	-0.0053621	0.0098369	0.585682	20.2063
class.Methanobacteria	rs73457410	A	G	0.21534	0.0436695	1.40855e-06	-0.024262	0.0122699	0.0480014	24.316
class.Methanobacteria	rs75208022	C	T	-0.227245	0.048763	5.92103e-06	0.0044882	0.0126397	0.722522	21.7173
class.Methanobacteria	rs894996	C	A	0.216999	0.0449076	1.87557e-06	-0.0278367	0.0123688	0.024414	23.3495
class.Mollicutes	rs10108398	G	A	0.0769142	0.0153953	1.09e-06	0.0213963	0.0073167	0.0034522	24.9596
class.Mollicutes	rs11890098	A	G	0.074438	0.0153389	9.56571e-07	0.0088604	0.007623	0.245103	23.5507
class.Mollicutes	rs12566890	T	G	-0.101147	0.0230978	3.65095e-06	-0.0107561	0.0124098	0.386086	19.1763
class.Mollicutes	rs17214486	C	A	0.06099	0.0135623	6.60866e-06	-0.0005215	0.0067381	0.938307	20.2233
class.Mollicutes	rs2464826	A	C	0.0944239	0.0211806	8.39505e-06	0.0028588	0.0102272	0.779842	19.8741
class.Mollicutes	rs28537087	G	A	0.0820873	0.0188312	8.07399e-06	-0.0098771	0.009882	0.317552	19.0019
class.Mollicutes	rs3768491	A	G	-0.0681052	0.0149061	4.23352e-06	0.0098097	0.0072189	0.174183	20.8753
class.Mollicutes	rs4885016	T	C	-0.0819606	0.0181628	7.26986e-06	-0.0027161	0.0091534	0.766675	20.3632
class.Mollicutes	rs6043847	T	C	-0.114937	0.0248606	4.55476e-06	-0.0029264	0.0138277	0.832392	21.3746
class.Mollicutes	rs72901605	T	C	-0.0841852	0.0178119	3.2579e-06	-0.0031167	0.0083324	0.708367	22.3383
class.Mollicutes	rs74603314	T	C	0.221639	0.0462918	1.55689e-06	-0.0153654	0.0155624	0.323476	22.9238
class.Mollicutes	rs78169027	A	G	-0.108283	0.0237289	5.8761e-06	0.0039516	0.0112822	0.726153	20.824
class.Negativicutes	rs1135612	G	A	0.0529785	0.0119177	9.26307e-06	-0.0047989	0.0075146	0.523081	19.7614
class.Negativicutes	rs13086907	G	A	0.0625312	0.0131735	1.95488e-06	-0.0034595	0.0079435	0.663187	22.5315
class.Negativicutes	rs1643968	T	C	-0.0565284	0.0112298	4.14596e-07	-0.0215537	0.0071553	0.002593	25.339
class.Negativicutes	rs1649999	A	G	0.0748989	0.0166458	7.5812e-06	-0.0028363	0.0102609	0.782231	20.2462
class.Negativicutes	rs2834062	A	G	0.0489057	0.0108842	8.4392e-06	0.0087233	0.007027	0.214459	20.1897
class.Negativicutes	rs4463806	T	C	-0.0543966	0.0129365	7.80662e-06	-0.0128522	0.0077753	0.0983398	17.6811
class.Negativicutes	rs4722181	T	G	0.0501306	0.0105798	2.00112e-06	-0.0067472	0.0065384	0.302101	22.4518
class.Negativicutes	rs60274479	T	C	-0.0659623	0.0134137	1.1623e-06	0.0047463	0.0084115	0.572575	24.1822
class.Negativicutes	rs61249479	A	C	0.0777075	0.0168628	2.95471e-06	-0.0324441	0.0117736	0.0058575	21.2357
class.Negativicutes	rs71405394	G	A	-0.114178	0.02405	2.16631e-06	-0.0009508	0.0129076	0.94128	22.539
class.Negativicutes	rs73232831	G	A	-0.151829	0.0314932	1.87452e-06	0.0038063	0.0140543	0.786524	23.2421
class.Negativicutes	rs9423647	G	A	0.047817	0.0105282	6.06114e-06	0.0100586	0.0065435	0.124245	20.628
class.Verrucomicrobiae	rs111862613	T	C	0.090699	0.0196746	3.73846e-06	-0.0126241	0.0088571	0.154067	21.2517
class.Verrucomicrobiae	rs117107102	A	G	0.204683	0.0431573	2.91821e-06	0.0061135	0.0163323	0.708165	22.4934
class.Verrucomicrobiae	rs11729256	T	C	0.0749798	0.0150177	6.7309e-07	-0.0191585	0.0074877	0.0105073	24.9277
class.Verrucomicrobiae	rs12908520	G	A	0.0618926	0.0130946	2.17163e-06	0.0052128	0.0066022	0.429792	22.3404
class.Verrucomicrobiae	rs2602429	C	T	0.0746844	0.0156194	2.58297e-06	0.007131	0.0079629	0.370504	22.8628
class.Verrucomicrobiae	rs4242783	G	A	0.0689292	0.0147693	2.63612e-06	0.0169227	0.0074232	0.0226252	21.7815
class.Verrucomicrobiae	rs4936098	A	G	0.0648843	0.0135928	1.12221e-06	0.0036701	0.0067794	0.588263	22.7856
class.Verrucomicrobiae	rs61779207	G	A	-0.0758309	0.0167762	6.72285e-06	0.0012064	0.0084811	0.886889	20.4318
class.Verrucomicrobiae	rs74542928	T	C	0.112164	0.0236422	1.63222e-06	0.00588	0.0108679	0.588477	22.5076
class.Verrucomicrobiae	rs9349825	A	G	-0.0704036	0.0147128	2.53687e-06	-0.0045077	0.0074703	0.546228	22.8981
class.Verrucomicrobiae	rs941682	G	A	-0.0631436	0.0143767	9.61003e-06	-0.0015795	0.0073334	0.829471	19.2902
order.Actinomycetales	rs2889192	G	T	0.0884052	0.0194997	3.96723e-06	-0.0020223	0.0077877	0.79511	20.5542
order.Actinomycetales	rs34583783	G	T	0.123688	0.0264254	5.53884e-06	-0.0059936	0.0105293	0.569199	21.9084
order.Actinomycetales	rs35011108	A	G	0.241546	0.0503803	1.87658e-06	0.0392148	0.0150934	0.0093732	22.9868
order.Actinomycetales	rs4073240	G	A	0.074973	0.0164672	5.67895e-06	-0.0112909	0.0067253	0.0931767	20.7287
order.Actinomycetales	rs58484246	T	C	0.075828	0.0168997	6.67477e-06	-0.0048359	0.0068579	0.480712	20.1327
order.Bacillales	rs10233278	T	C	-0.116319	0.0248527	3.50803e-06	0.0086302	0.0066583	0.194919	21.9054
order.Bacillales	rs10410917	T	C	0.11471	0.0250025	5.57348e-06	-0.0012979	0.0066197	0.844558	21.0493
order.Bacillales	rs11034576	A	G	0.205765	0.0453311	8.85974e-06	0.0131541	0.0124669	0.291371	20.6039
order.Bacillales	rs11207728	G	A	-0.14455	0.0316912	5.73457e-06	0.0064519	0.0080672	0.423847	20.8047
order.Bacillales	rs11844714	A	G	-0.143245	0.0320272	5.06212e-06	0.0056875	0.0086418	0.510447	20.0043
order.Bacillales	rs1287018	G	A	0.141125	0.0319309	9.87091e-06	0.0099839	0.0084971	0.239999	19.5338
order.Bacillales	rs4617108	A	G	0.248861	0.0525929	1.97506e-06	0.0007175	0.0138009	0.958535	22.3903
order.Bacillales	rs62640857	A	G	0.148238	0.0326455	4.49259e-06	-0.0037455	0.0085752	0.662268	20.6191
order.Bacillales	rs74420793	A	G	-0.164413	0.0353763	3.07323e-06	0.0065201	0.0089175	0.464681	21.5997
order.Bacteroidales	rs11146701	A	G	0.0473596	0.010541	7.08228e-06	-0.0074814	0.0066391	0.259797	20.1861
order.Bacteroidales	rs111845179	T	C	0.102648	0.0213843	9.23988e-07	0.0127083	0.014326	0.375039	23.0415
order.Bacteroidales	rs17343978	A	C	-0.0552057	0.0120278	8.35928e-06	-0.005335	0.0075465	0.479596	21.0668
order.Bacteroidales	rs2032750	T	C	-0.0508393	0.0106807	1.91509e-06	-0.0065149	0.0065736	0.321648	22.6567
order.Bacteroidales	rs4146051	A	G	-0.107377	0.0245661	8.76426e-06	0.0324476	0.015681	0.0385248	19.1051
order.Bacteroidales	rs4916508	G	A	-0.0466729	0.0105312	8.47116e-06	-0.0036298	0.0065679	0.580499	19.6413
order.Bacteroidales	rs55773148	G	A	-0.121514	0.0236759	3.89585e-07	0.0178957	0.0152501	0.240601	26.3413
order.Bacteroidales	rs62531359	T	G	0.0655728	0.0149891	9.08665e-06	0.0005101	0.0094906	0.957134	19.1381
order.Bacteroidales	rs62575403	C	T	0.140055	0.0311128	7.06129e-06	0.0156407	0.0150745	0.299477	20.2636
order.Bacteroidales	rs72706335	T	C	-0.22241	0.0493458	7.65519e-06	-0.0009703	0.0148963	0.948064	20.3145
order.Bacteroidales	rs7631304	G	A	-0.0645771	0.0132957	8.36781e-07	-0.0065311	0.0086818	0.451884	23.5902
order.Bacteroidales	rs79585701	A	C	0.0646823	0.0149628	9.98589e-06	-0.009565	0.0089916	0.287433	18.6872
order.Bacteroidales	rs929878	C	T	-0.0548532	0.012153	4.73377e-06	0.0043827	0.0074118	0.554314	20.3723
order.Bifidobacteriales	rs10831953	G	A	0.0537537	0.0123746	9.94742e-06	-0.0037474	0.0068314	0.583312	18.8693
order.Bifidobacteriales	rs12446429	T	C	0.0810099	0.019073	8.52886e-06	0.0009213	0.010811	0.932087	18.04
order.Bifidobacteriales	rs13020688	G	A	0.0584045	0.0122081	1.57375e-06	-5.77e-05	0.0067624	0.993193	22.8872
order.Bifidobacteriales	rs182549	C	T	0.11707	0.0126703	5.942e-20	-0.0171308	0.0077737	0.0275452	85.3717
order.Bifidobacteriales	rs4957061	T	C	0.0569873	0.0116907	1.1517e-06	-0.0041958	0.0066037	0.525184	23.7614
order.Bifidobacteriales	rs540489	T	G	-0.0632518	0.013817	5.36811e-06	0.0082153	0.0077447	0.288799	20.9567
order.Bifidobacteriales	rs55888705	A	G	0.053673	0.0120586	8.66208e-06	-0.0073431	0.0067939	0.279768	19.8114
order.Bifidobacteriales	rs6899771	A	G	-0.0914312	0.0202604	7.27995e-06	0.0041672	0.0116364	0.720258	20.3655
order.Bifidobacteriales	rs7174549	C	T	0.0551726	0.0124655	6.8678e-06	-0.0044295	0.0069604	0.524522	19.5898
order.Bifidobacteriales	rs73797465	T	G	-0.0942612	0.0208421	4.8495e-06	-0.0263183	0.0135069	0.0513534	20.4542
order.Bifidobacteriales	rs857444	C	T	0.0553965	0.0120669	3.82492e-06	-0.0089373	0.0068646	0.192934	21.0752
order.Burkholderiales	rs1511453	A	G	0.0910999	0.0199479	8.00097e-06	0.0215287	0.0139	0.121425	20.8564
order.Burkholderiales	rs1928341	A	G	0.0507782	0.0110587	4.51508e-06	-0.0104059	0.006631	0.116583	21.0837
order.Burkholderiales	rs2321387	G	A	-0.0508514	0.0109588	3.25787e-06	-0.0030286	0.0066013	0.646382	21.5319
order.Burkholderiales	rs2613606	C	T	-0.0499561	0.0109264	4.13357e-06	-0.0167674	0.0065949	0.0110073	20.9038
order.Burkholderiales	rs4033856	C	T	0.0833446	0.0167489	5.66823e-07	0.0096505	0.0101521	0.341812	24.7618
order.Burkholderiales	rs6087811	T	G	-0.101587	0.0198817	2.88374e-07	-0.0105243	0.0125434	0.401452	26.1077
order.Burkholderiales	rs62191117	A	G	0.0679995	0.0132471	2.79099e-07	-0.004083	0.0080751	0.613121	26.3495
order.Burkholderiales	rs62395635	T	C	0.109911	0.0236375	2.90228e-06	-0.0122558	0.013461	0.362577	21.6212
order.Burkholderiales	rs75242906	C	T	-0.120974	0.0281273	9.74519e-06	-0.0045618	0.013624	0.737751	18.4983
order.Burkholderiales	rs7638039	T	C	0.0580987	0.012673	4.83593e-06	0.0025889	0.007609	0.733675	21.017
order.Burkholderiales	rs9964679	A	G	0.052509	0.011504	6.05981e-06	-0.0012955	0.0072162	0.857522	20.834
order.Clostridiales	rs10774377	A	G	0.0523003	0.0113859	3.80899e-06	-0.010843	0.0071431	0.129019	21.0995
order.Clostridiales	rs112334273	G	A	0.0639383	0.0127404	4.07257e-07	0.0103071	0.007958	0.195256	25.1857
order.Clostridiales	rs13105690	T	C	-0.0527441	0.011818	9.36806e-06	0.0015685	0.0074061	0.83228	19.9186
order.Clostridiales	rs13179700	T	C	0.0510953	0.0109569	3.52111e-06	-0.0021643	0.0068963	0.75365	21.7464
order.Clostridiales	rs1842454	G	A	-0.0543676	0.012734	9.91744e-06	-0.001521	0.0077956	0.845304	18.2285
order.Clostridiales	rs2273429	A	G	-0.0726191	0.0153105	4.16871e-06	-0.0134108	0.0101576	0.186746	22.4969
order.Clostridiales	rs290772	G	A	0.084254	0.0196297	9.99759e-06	-0.0018733	0.0123171	0.879119	18.4227
order.Clostridiales	rs6442336	C	T	-0.0547729	0.0124169	9.62568e-06	0.0207865	0.0078251	0.0078984	19.4582
order.Clostridiales	rs6814436	T	C	0.0741858	0.0150814	9.06288e-07	-0.0002882	0.0094665	0.975709	24.1968
order.Clostridiales	rs6815608	T	C	0.104089	0.0210883	3.71989e-07	0.0011666	0.0145075	0.935909	24.3628
order.Clostridiales	rs72738886	T	C	0.0865333	0.0190392	8.41577e-06	-0.002721	0.0111187	0.806669	20.6571
order.Clostridiales	rs72915163	T	C	-0.0580246	0.0120558	1.39104e-06	-0.0006807	0.0075484	0.92815	23.1651
order.Clostridiales	rs76767978	G	A	0.0699806	0.0156318	8.17561e-06	0.0034002	0.0102367	0.739771	20.0417
order.Coriobacteriales	rs11073596	T	G	0.0510212	0.0114339	8.14449e-06	0.0055113	0.0071445	0.440469	19.9118
order.Coriobacteriales	rs11250875	T	C	0.06075	0.0130939	4.82844e-06	-0.0201872	0.0081451	0.0131959	21.5256
order.Coriobacteriales	rs11656361	A	C	0.0773006	0.017553	8.02017e-06	0.0118486	0.0103503	0.252306	19.3939
order.Coriobacteriales	rs12974142	G	A	0.0789796	0.0177205	8.51232e-06	-0.0046197	0.0106738	0.665151	19.8646
order.Coriobacteriales	rs13307134	C	T	0.0565686	0.0126265	7.79931e-06	0.0189287	0.0076775	0.0136835	20.0718
order.Coriobacteriales	rs1397793	G	A	-0.0498855	0.0112446	9.77381e-06	-0.0026632	0.0071807	0.710726	19.6815
order.Coriobacteriales	rs1816223	A	G	-0.0586265	0.0129006	4.84114e-06	0.0127674	0.0080933	0.114673	20.6523
order.Coriobacteriales	rs240104	T	C	-0.0603429	0.0126849	1.51603e-06	-0.0056608	0.0079065	0.474008	22.6296
order.Coriobacteriales	rs2442778	G	A	-0.116408	0.0258545	9.02703e-06	0.0022774	0.0153341	0.881931	20.2719
order.Coriobacteriales	rs3025411	A	G	0.0926543	0.0209468	8.26912e-06	0.0015783	0.0121657	0.896778	19.5657
order.Coriobacteriales	rs34739816	G	T	0.0965017	0.0207666	3.88358e-06	0.0168588	0.0123796	0.173253	21.5943
order.Coriobacteriales	rs67561917	A	G	-0.0714367	0.0154113	5.39129e-06	-0.0162524	0.0096635	0.0926027	21.4863
order.Coriobacteriales	rs719099	A	G	0.0778402	0.0155815	5.43317e-07	-0.0109903	0.0100667	0.274944	24.9568
order.Coriobacteriales	rs8010111	G	A	-0.103377	0.0229286	6.89624e-06	0.012122	0.0128478	0.345421	20.3278
order.Desulfovibrionales	rs112381107	C	T	0.21009	0.0456974	3.21653e-06	0.0207452	0.015108	0.169713	21.1363
order.Desulfovibrionales	rs11599763	T	C	-0.0554862	0.0117486	2.60698e-06	-0.0052224	0.0067282	0.437628	22.3046
order.Desulfovibrionales	rs17791387	A	G	-0.0727501	0.0154369	2.25294e-06	-0.002747	0.0084873	0.746198	22.2098
order.Desulfovibrionales	rs186073	T	C	0.0529219	0.0118542	8.74432e-06	-0.0130468	0.0067634	0.0537253	19.931
order.Desulfovibrionales	rs2692012	A	G	0.112244	0.0253553	2.27021e-06	-0.0165877	0.013286	0.211846	19.5969
order.Desulfovibrionales	rs2838334	G	A	0.0569024	0.0124223	4.16791e-06	0.0004511	0.0070242	0.948792	20.9824
order.Desulfovibrionales	rs3935584	C	T	-0.0524466	0.0115749	7.1974e-06	0.0112732	0.006598	0.0875302	20.5306
order.Desulfovibrionales	rs4506934	C	T	-0.0953383	0.0201367	2.42998e-06	-0.0082866	0.0107937	0.44265	22.416
order.Desulfovibrionales	rs6058181	C	T	0.0836765	0.0166098	2.5277e-07	-0.0145063	0.0100994	0.150902	25.3792
order.Desulfovibrionales	rs62020470	A	G	-0.0573633	0.0129462	7.50981e-06	0.0060151	0.0072748	0.408327	19.6329
order.Desulfovibrionales	rs72647048	T	C	-0.0772459	0.0170876	9.00294e-06	0.0015091	0.01014	0.881693	20.4355
order.Desulfovibrionales	rs9928243	C	A	-0.0544713	0.0117811	3.96636e-06	-0.0049772	0.0066639	0.455128	21.3779
order.Enterobacteriales	rs11026530	T	C	0.0822408	0.0186379	9.42684e-06	0.0004221	0.0101919	0.966968	19.4706
order.Enterobacteriales	rs2374342	C	A	0.0582927	0.0126195	4.51618e-06	-0.005097	0.0068179	0.454711	21.3376
order.Enterobacteriales	rs35673018	G	A	0.0899642	0.0202934	7.63109e-06	0.0030533	0.0106889	0.775142	19.653
order.Enterobacteriales	rs504442	T	G	0.084159	0.0189479	5.17092e-06	0.0261487	0.0102165	0.0104833	19.7279
order.Enterobacteriales	rs62210023	A	G	0.0606754	0.0130125	3.13163e-06	-0.009355	0.0069335	0.177262	21.7422
order.Enterobacteriales	rs78143293	A	G	-0.0848521	0.0170415	1.19564e-06	-0.0122502	0.0090821	0.177388	24.7918
order.Enterobacteriales	rs79757635	C	A	0.0758597	0.0171286	9.31857e-06	-0.0048856	0.0094494	0.605136	19.6146
order.Erysipelotrichales	rs1074800	A	G	0.0492438	0.010887	6.14583e-06	-0.0017949	0.0068694	0.793874	20.459
order.Erysipelotrichales	rs10781552	C	T	-0.0552212	0.0116074	2.33114e-06	0.001994	0.0070897	0.77852	22.6329
order.Erysipelotrichales	rs17530232	A	G	0.10305	0.0224648	2.79123e-06	-0.0021922	0.013232	0.868413	21.0423
order.Erysipelotrichales	rs1884466	C	T	-0.0475363	0.0106939	9.52701e-06	-0.0052601	0.0067582	0.436382	19.7598
order.Erysipelotrichales	rs2300774	G	A	0.0524152	0.0106784	8.95466e-07	-0.0022067	0.0067189	0.74258	24.0937
order.Erysipelotrichales	rs290833	T	G	-0.0497374	0.0111376	8.029e-06	-0.0009416	0.0068334	0.890408	19.9425
order.Erysipelotrichales	rs35161940	T	C	-0.0806041	0.0167641	1.8451e-06	0.006451	0.0102686	0.529858	23.1182
order.Erysipelotrichales	rs4078432	C	T	-0.0608929	0.0133764	4.23104e-06	-0.0183013	0.0085999	0.0333306	20.7232
order.Erysipelotrichales	rs56970041	T	G	0.0724144	0.0164471	5.40344e-06	-0.0137608	0.0105662	0.192801	19.3854
order.Erysipelotrichales	rs62504403	C	T	0.0681159	0.0127883	1.12265e-07	-0.0049062	0.007643	0.520926	28.3706
order.Erysipelotrichales	rs7234058	T	C	-0.0945759	0.0194091	9.12341e-07	0.0162681	0.0108076	0.13226	23.7438
order.Erysipelotrichales	rs7826267	T	G	-0.0839071	0.0199131	9.28449e-06	0.0034483	0.013057	0.791709	17.755
order.Erysipelotrichales	rs8003149	C	T	0.0538798	0.0116888	4.08475e-06	-0.0021444	0.0072998	0.768937	21.2477
order.Gastranaerophilales	rs11150282	T	C	0.098235	0.0197127	7.36053e-07	0.0093645	0.0070376	0.183306	24.8337
order.Gastranaerophilales	rs113884518	T	C	-0.20591	0.0455376	7.73987e-06	-0.001422	0.0140364	0.919305	20.4463
order.Gastranaerophilales	rs28678345	T	C	0.213083	0.0471377	8.05953e-06	0.0009042	0.0152454	0.952704	20.4344
order.Gastranaerophilales	rs367480	G	A	-0.0841649	0.0185948	7.52418e-06	-0.007132	0.006632	0.282199	20.4871
order.Gastranaerophilales	rs4129395	G	A	0.0904264	0.0185253	1.21742e-06	-0.0032563	0.0065782	0.62059	23.8264
order.Gastranaerophilales	rs789069	A	C	-0.10413	0.0234459	6.50003e-06	0.0048689	0.0087802	0.579218	19.725
order.Gastranaerophilales	rs79790072	T	C	0.226103	0.0488017	3.5381e-06	0.0145559	0.0142786	0.308006	21.4655
order.Gastranaerophilales	rs8028558	A	G	0.08346	0.0188504	9.78236e-06	0.0089221	0.0066582	0.180237	19.6027
order.Gastranaerophilales	rs9864379	T	C	-0.160521	0.0292752	4.65873e-08	0.0011521	0.0105441	0.91299	30.0653
order.Lactobacillales	rs11110282	A	G	-0.10239	0.0217849	3.95665e-06	0.0160534	0.013303	0.227527	22.0903
order.Lactobacillales	rs11627423	C	A	0.0499263	0.0109744	5.08753e-06	-0.0089605	0.0066664	0.178906	20.6965
order.Lactobacillales	rs11730038	G	A	-0.0605384	0.0129052	5.09746e-06	0.0073094	0.0076666	0.340382	22.0055
order.Lactobacillales	rs12797734	T	C	0.0571279	0.0127113	7.76523e-06	-0.0026209	0.0075835	0.729642	20.1984
order.Lactobacillales	rs1595463	C	A	0.0479749	0.0108801	7.44354e-06	0.0046145	0.0066019	0.484568	19.4428
order.Lactobacillales	rs2370083	G	T	-0.08054	0.0180992	8.33495e-06	0.0187915	0.0107033	0.0791431	19.8018
order.Lactobacillales	rs2952251	A	G	-0.0629317	0.0124177	3.36461e-07	0.0100346	0.0074512	0.178078	25.6834
order.Lactobacillales	rs34989881	A	G	0.113479	0.0246452	4.09354e-06	0.0029041	0.0126985	0.819108	21.2015
order.Lactobacillales	rs35344081	G	A	0.0642442	0.0127358	4.16066e-07	-0.0029193	0.0076994	0.704571	25.4456
order.Lactobacillales	rs4028634	T	C	0.0532915	0.01101	1.34806e-06	-0.0155309	0.0067465	0.0213318	23.4284
order.Lactobacillales	rs57872228	C	T	-0.0688415	0.0146994	2.58252e-06	-0.0055447	0.0090958	0.542133	21.9332
order.Lactobacillales	rs74663707	C	T	0.0982594	0.0224613	8.39558e-06	0.005599	0.0121132	0.643925	19.1373
order.Lactobacillales	rs77558518	A	G	-0.106466	0.0223484	1.67435e-06	-0.00131	0.0126853	0.917751	22.695
order.Lactobacillales	rs78938557	T	C	0.10553	0.0233581	2.31087e-06	-0.0163925	0.0133933	0.220976	20.4117
order.Lactobacillales	rs9581006	C	T	0.22583	0.0469228	1.76596e-06	0.0270688	0.0167407	0.105891	23.1629
order.Methanobacteriales	rs10202904	T	G	-0.121754	0.0235357	3.0143e-07	-0.0155596	0.0066327	0.0189818	26.7615
order.Methanobacteriales	rs10424197	G	A	-0.111274	0.0247517	9.27887e-06	0.0126184	0.0069268	0.0685031	20.2106
order.Methanobacteriales	rs4257531	G	A	0.164498	0.0364959	7.44344e-06	-0.0130199	0.0098344	0.185533	20.3158
order.Methanobacteriales	rs56131665	G	A	0.178661	0.039298	6.17992e-06	-0.0107283	0.0110056	0.329659	20.669
order.Methanobacteriales	rs6508769	T	C	0.153519	0.0344519	8.22529e-06	0.0049462	0.0091032	0.586892	19.8564
order.Methanobacteriales	rs6776814	T	C	-0.199566	0.0411825	1.63062e-06	-0.0027423	0.0110852	0.804612	23.4827
order.Methanobacteriales	rs73068003	G	T	-0.15814	0.0351803	8.44583e-06	-0.0053621	0.0098369	0.585682	20.2063
order.Methanobacteriales	rs73457410	A	G	0.21534	0.0436695	1.40855e-06	-0.024262	0.0122699	0.0480014	24.316
order.Methanobacteriales	rs75208022	C	T	-0.227245	0.048763	5.92103e-06	0.0044882	0.0126397	0.722522	21.7173
order.Methanobacteriales	rs894996	C	A	0.216999	0.0449076	1.87557e-06	-0.0278367	0.0123688	0.024414	23.3495
order.MollicutesRF9	rs11779863	G	A	-0.0772768	0.0172171	6.68845e-06	-0.003708	0.0079755	0.641982	20.1456
order.MollicutesRF9	rs12566890	T	G	-0.103134	0.0241775	8.11201e-06	-0.0107561	0.0124098	0.386086	18.1961
order.MollicutesRF9	rs13100746	C	T	0.0638979	0.0142685	7.28846e-06	0.0018756	0.0067424	0.780877	20.0546
order.MollicutesRF9	rs17235252	T	C	-0.122002	0.0255463	2.15879e-06	-0.0001946	0.011222	0.986168	22.8076
order.MollicutesRF9	rs3932485	C	T	0.0626209	0.0141623	9.92857e-06	-0.0098004	0.0066943	0.143198	19.551
order.MollicutesRF9	rs515984	T	C	-0.0875451	0.0190685	6.61366e-06	0.0101371	0.0088665	0.252914	21.078
order.MollicutesRF9	rs638542	G	A	-0.070592	0.0157049	5.17285e-06	0.0097702	0.0072159	0.175742	20.2041
order.MollicutesRF9	rs74603314	T	C	0.230767	0.0489701	2.27641e-06	-0.0153654	0.0155624	0.323476	22.2068
order.MollicutesRF9	rs76373661	G	A	0.0908218	0.0202986	5.15941e-06	0.0197041	0.0094713	0.0374894	20.0193
order.MollicutesRF9	rs7706512	G	A	0.0657351	0.0138979	2.27207e-06	-0.0002118	0.0065487	0.974202	22.3715
order.MollicutesRF9	rs7801843	A	G	-0.0869495	0.0194509	9.46882e-06	0.0001401	0.0093886	0.988091	19.9826
order.MollicutesRF9	rs7853673	G	A	-0.0624389	0.0139833	6.7325e-06	-0.0128835	0.0065726	0.0499718	19.9386
order.MollicutesRF9	rs949341	G	A	0.0656602	0.0147216	7.73282e-06	-0.0067089	0.0069094	0.331557	19.8926
order.NB1n	rs11251024	G	A	0.104201	0.0206737	6.62801e-07	-0.0046346	0.0069041	0.502045	25.4043
order.NB1n	rs11606187	A	G	-0.154539	0.0326288	3.30586e-06	-0.0001762	0.0111031	0.987338	22.4324
order.NB1n	rs13385922	T	C	0.0929494	0.0201348	3.96829e-06	-0.0031816	0.0067149	0.63563	21.3107
order.NB1n	rs166849	G	A	0.0911053	0.0202239	7.73898e-06	-0.0127194	0.0066589	0.056114	20.2934
order.NB1n	rs2172426	C	T	-0.10212	0.0198947	3.17425e-07	1.37e-05	0.0066313	0.998346	26.348
order.NB1n	rs267959	A	G	0.0988612	0.0209676	2.61993e-06	0.0159329	0.0070319	0.0234635	22.2308
order.NB1n	rs4383094	T	C	0.149188	0.0320662	4.28134e-06	0.0234993	0.010251	0.0218825	21.6457
order.NB1n	rs60583455	T	C	0.108934	0.021177	2.59578e-07	-0.0043185	0.0068004	0.525408	26.4604
order.NB1n	rs60775321	T	C	-0.0962425	0.0213842	7.1046e-06	0.0019496	0.0071135	0.784029	20.2558
order.NB1n	rs72671304	T	C	0.172322	0.0370028	3.79578e-06	-0.0117362	0.0122408	0.33767	21.6876
order.NB1n	rs7911787	G	T	-0.223071	0.0470232	3.38824e-06	-0.0226745	0.0146583	0.121894	22.504
order.NB1n	rs8126061	T	C	-0.159135	0.0351904	7.36334e-06	0.0086432	0.0120774	0.47421	20.4496
order.NB1n	rs9542068	T	C	0.0990709	0.0218149	6.52339e-06	0.0117314	0.007354	0.110658	20.6246
order.Pasteurellales	rs10965428	C	A	-0.119902	0.0258219	4.29151e-06	-0.0125762	0.0121421	0.300317	21.5614
order.Pasteurellales	rs111582866	G	A	-0.113957	0.0256403	7.06627e-06	-0.012173	0.0106517	0.253112	19.7532
order.Pasteurellales	rs12050685	A	G	-0.0670948	0.015239	9.18513e-06	0.0239183	0.0066453	0.0003191	19.385
order.Pasteurellales	rs16970009	A	G	0.187381	0.0429572	7.31531e-06	-0.0161363	0.015777	0.306413	19.0275
order.Pasteurellales	rs35510	A	G	0.122729	0.0264958	4.01576e-06	0.0031317	0.0111643	0.779088	21.4557
order.Pasteurellales	rs4822728	T	C	0.0685479	0.0149032	4.71847e-06	-8.35e-05	0.0067448	0.990127	21.1557
order.Pasteurellales	rs6972479	A	G	-0.0781862	0.0175366	7.74817e-06	0.0017055	0.0077693	0.826243	19.8779
order.Pasteurellales	rs72756943	G	A	0.13988	0.0303029	3.35218e-06	0.0087823	0.012038	0.465667	21.308
order.Pasteurellales	rs73139353	A	C	-0.222573	0.0484634	8.71314e-06	0.0173907	0.0156833	0.267487	21.0919
order.Pasteurellales	rs76022354	C	T	0.24289	0.0500406	1.82858e-06	-0.0321483	0.0160067	0.0445981	23.5599
order.Pasteurellales	rs78909003	T	C	-0.241159	0.0498372	2.04893e-06	0.007701	0.0145948	0.597738	23.4154
order.Pasteurellales	rs9382510	C	T	-0.0881865	0.0169965	2.476e-07	0.0121712	0.0077269	0.115217	26.9207
order.Pasteurellales	rs9895850	T	C	-0.176406	0.041017	9.08251e-06	-0.009841	0.0148241	0.506784	18.497
order.Pasteurellales	rs9938097	T	C	-0.0710386	0.0158024	8.22604e-06	0.0026629	0.0070264	0.704699	20.2088
order.Rhodospirillales	rs1035406	G	A	-0.114725	0.0247994	4.07163e-06	-0.0129777	0.010366	0.210586	21.401
order.Rhodospirillales	rs11591293	G	T	0.0722755	0.0158186	4.68529e-06	-0.0043036	0.0066859	0.519784	20.876
order.Rhodospirillales	rs11630875	T	C	0.0945198	0.0202139	3.70379e-06	0.0065327	0.0085592	0.445324	21.8649
order.Rhodospirillales	rs13336560	C	T	-0.0695313	0.0157065	9.74686e-06	0.0044603	0.0068254	0.513449	19.5976
order.Rhodospirillales	rs1549633	A	C	0.0996735	0.0216667	3.88024e-06	-0.0174567	0.0092709	0.0597061	21.1629
order.Rhodospirillales	rs3730086	A	G	0.0800354	0.0178737	7.98252e-06	-0.0037164	0.007762	0.632087	20.0509
order.Rhodospirillales	rs3754624	C	T	0.094128	0.0198389	2.68367e-06	0.0103651	0.0083977	0.217099	22.5114
order.Rhodospirillales	rs4278423	T	C	0.105215	0.0233778	3.9804e-06	-0.0033289	0.0100549	0.74059	20.2558
order.Rhodospirillales	rs55876211	C	T	-0.0865002	0.0195197	7.87313e-06	0.0042186	0.0084719	0.61852	19.6377
order.Rhodospirillales	rs61933850	G	A	0.164663	0.0360285	6.99876e-06	0.0129748	0.0133176	0.329925	20.888
order.Rhodospirillales	rs7001029	C	T	0.120726	0.0260989	2.83071e-06	-0.0210283	0.0113088	0.0629626	21.397
order.Rhodospirillales	rs76784716	A	G	0.136039	0.0284399	1.31382e-06	-0.0179123	0.0130967	0.171407	22.8808
order.Rhodospirillales	rs77304857	C	A	-0.0997433	0.0222165	6.02031e-06	-0.0021935	0.0093412	0.814344	20.1564
order.Rhodospirillales	rs9813022	A	G	-0.0830795	0.0162642	3.07213e-07	-0.0019337	0.0071729	0.787477	26.093
order.Selenomonadales	rs1135612	G	A	0.0529785	0.0119177	9.26307e-06	-0.0047989	0.0075146	0.523081	19.7614
order.Selenomonadales	rs13086907	G	A	0.0625312	0.0131735	1.95488e-06	-0.0034595	0.0079435	0.663187	22.5315
order.Selenomonadales	rs1643968	T	C	-0.0565284	0.0112298	4.14596e-07	-0.0215537	0.0071553	0.002593	25.339
order.Selenomonadales	rs1649999	A	G	0.0748989	0.0166458	7.5812e-06	-0.0028363	0.0102609	0.782231	20.2462
order.Selenomonadales	rs2834062	A	G	0.0489057	0.0108842	8.4392e-06	0.0087233	0.007027	0.214459	20.1897
order.Selenomonadales	rs4463806	T	C	-0.0543966	0.0129365	7.80662e-06	-0.0128522	0.0077753	0.0983398	17.6811
order.Selenomonadales	rs4722181	T	G	0.0501306	0.0105798	2.00112e-06	-0.0067472	0.0065384	0.302101	22.4518
order.Selenomonadales	rs60274479	T	C	-0.0659623	0.0134137	1.1623e-06	0.0047463	0.0084115	0.572575	24.1822
order.Selenomonadales	rs61249479	A	C	0.0777075	0.0168628	2.95471e-06	-0.0324441	0.0117736	0.0058575	21.2357
order.Selenomonadales	rs71405394	G	A	-0.114178	0.02405	2.16631e-06	-0.0009508	0.0129076	0.94128	22.539
order.Selenomonadales	rs73232831	G	A	-0.151829	0.0314932	1.87452e-06	0.0038063	0.0140543	0.786524	23.2421
order.Selenomonadales	rs9423647	G	A	0.047817	0.0105282	6.06114e-06	0.0100586	0.0065435	0.124245	20.628
order.Verrucomicrobiales	rs111862613	T	C	0.090699	0.0196746	3.73846e-06	-0.0126241	0.0088571	0.154067	21.2517
order.Verrucomicrobiales	rs117107102	A	G	0.204683	0.0431573	2.91821e-06	0.0061135	0.0163323	0.708165	22.4934
order.Verrucomicrobiales	rs11729256	T	C	0.0749798	0.0150177	6.7309e-07	-0.0191585	0.0074877	0.0105073	24.9277
order.Verrucomicrobiales	rs12908520	G	A	0.0618926	0.0130946	2.17163e-06	0.0052128	0.0066022	0.429792	22.3404
order.Verrucomicrobiales	rs2602429	C	T	0.0746844	0.0156194	2.58297e-06	0.007131	0.0079629	0.370504	22.8628
order.Verrucomicrobiales	rs4242783	G	A	0.0689292	0.0147693	2.63612e-06	0.0169227	0.0074232	0.0226252	21.7815
order.Verrucomicrobiales	rs4936098	A	G	0.0648843	0.0135928	1.12221e-06	0.0036701	0.0067794	0.588263	22.7856
order.Verrucomicrobiales	rs61779207	G	A	-0.0758309	0.0167762	6.72285e-06	0.0012064	0.0084811	0.886889	20.4318
order.Verrucomicrobiales	rs74542928	T	C	0.112164	0.0236422	1.63222e-06	0.00588	0.0108679	0.588477	22.5076
order.Verrucomicrobiales	rs9349825	A	G	-0.0704036	0.0147128	2.53687e-06	-0.0045077	0.0074703	0.546228	22.8981
order.Verrucomicrobiales	rs941682	G	A	-0.0631436	0.0143767	9.61003e-06	-0.0015795	0.0073334	0.829471	19.2902
order.Victivallales	rs1002941	G	A	0.105025	0.0233484	8.14836e-06	0.0086808	0.0073001	0.234388	20.2334
order.Victivallales	rs11770843	C	T	0.109431	0.0234879	1.90729e-06	-0.0081887	0.0073064	0.26239	21.7066
order.Victivallales	rs17114848	G	A	0.152377	0.0324332	4.05865e-06	-0.01628	0.0101552	0.108909	22.0729
order.Victivallales	rs2031282	A	G	0.122369	0.0270329	4.3826e-06	-0.000216	0.0092271	0.981321	20.4905
order.Victivallales	rs2825714	A	G	-0.13741	0.0289246	1.72211e-06	-0.0031977	0.0092301	0.729012	22.5685
order.Victivallales	rs62570196	C	T	-0.21635	0.0439866	1.07926e-06	-0.0104269	0.0120983	0.38877	24.1922
order.Victivallales	rs72640280	A	G	0.220207	0.0486196	5.18035e-06	0.0166058	0.0139437	0.233684	20.5134
order.Victivallales	rs77599476	A	G	0.230292	0.0480168	1.86133e-06	0.0050135	0.0143467	0.726747	23.0022
family.Acidaminococcaceae	rs262812	T	C	-0.065675	0.0142257	3.24906e-06	0.0055068	0.0074501	0.459816	21.3135
family.Acidaminococcaceae	rs2933324	A	G	-0.0662557	0.0140257	2.23676e-06	-0.0049491	0.0072926	0.497365	22.3152
family.Acidaminococcaceae	rs45497800	T	C	-0.117863	0.0257351	5.86428e-06	0.0374874	0.0117971	0.0014845	20.975
family.Acidaminococcaceae	rs6589457	A	G	0.165911	0.0349516	2.31508e-06	-0.0058928	0.0146236	0.686976	22.5328
family.Acidaminococcaceae	rs6923842	T	C	-0.0796106	0.0169192	2.21303e-06	0.0103676	0.0083545	0.214619	22.1401
family.Acidaminococcaceae	rs74540770	G	A	-0.108969	0.0243533	7.08804e-06	-0.0086716	0.0117307	0.459768	20.0213
family.Acidaminococcaceae	rs78702810	T	C	-0.143755	0.0323244	9.16468e-06	0.0360787	0.0160335	0.0244357	19.7782
family.Actinomycetaceae	rs2889192	G	T	0.0887537	0.0195009	3.64417e-06	-0.0020223	0.0077877	0.79511	20.7141
family.Actinomycetaceae	rs34583783	G	T	0.123756	0.026427	5.47971e-06	-0.0059936	0.0105293	0.569199	21.9299
family.Actinomycetaceae	rs35011108	A	G	0.241826	0.0503796	1.8267e-06	0.0392148	0.0150934	0.0093732	23.0408
family.Actinomycetaceae	rs4073240	G	A	0.0747546	0.0164684	6.05333e-06	-0.0112909	0.0067253	0.0931767	20.6051
family.Actinomycetaceae	rs58484246	T	C	0.0761407	0.0169007	6.12428e-06	-0.0048359	0.0068579	0.480712	20.2967
family.Alcaligenaceae	rs112135816	T	G	-0.0775052	0.0171554	5.27662e-06	0.0011869	0.0100954	0.906407	20.4109
family.Alcaligenaceae	rs1153990	A	G	-0.058727	0.0128306	5.96787e-06	-0.014186	0.0077326	0.0665689	20.95
family.Alcaligenaceae	rs147968	C	T	0.0489475	0.0110321	9.12701e-06	0.0015414	0.006627	0.816071	19.6855
family.Alcaligenaceae	rs28480294	T	C	-0.0516967	0.0115503	6.606e-06	-0.0057527	0.0068717	0.402501	20.0326
family.Alcaligenaceae	rs4033856	C	T	0.081834	0.0168931	1.02902e-06	0.0096505	0.0101521	0.341812	23.4665
family.Alcaligenaceae	rs62191117	A	G	0.0684302	0.0133636	2.75943e-07	-0.004083	0.0080751	0.613121	26.221
family.Alcaligenaceae	rs62395635	T	C	0.110583	0.0238514	3.34696e-06	-0.0122558	0.013461	0.362577	21.4955
family.Alcaligenaceae	rs6969323	A	C	-0.0593564	0.0129137	3.88581e-06	0.0088292	0.0076696	0.249656	21.127
family.Alcaligenaceae	rs74776516	T	G	-0.0944052	0.0213287	6.85049e-06	0.0021295	0.0122319	0.861792	19.5914
family.Alcaligenaceae	rs7638039	T	C	0.0603335	0.0127779	2.70479e-06	0.0025889	0.007609	0.733675	22.2946
family.Alcaligenaceae	rs9537886	A	C	-0.0570888	0.0110683	2.35108e-07	-0.0013042	0.0065605	0.842418	26.6038
family.Alcaligenaceae	rs9964679	A	G	0.0537051	0.0116008	4.47389e-06	-0.0012955	0.0072162	0.857522	21.4316
family.Bacteroidaceae	rs11585893	A	G	-0.0740746	0.0147633	1.79511e-06	0.0120371	0.0095061	0.205422	25.175
family.Bacteroidaceae	rs13207588	A	G	-0.059205	0.0131195	7.48504e-06	0.009062	0.0079706	0.255569	20.365
family.Bacteroidaceae	rs1340391	T	C	-0.0592004	0.0132244	6.7301e-06	-0.0061394	0.0082437	0.456424	20.0399
family.Bacteroidaceae	rs17619981	T	G	0.0880978	0.0187002	2.68683e-06	-0.009575	0.0108006	0.375334	22.1941
family.Bacteroidaceae	rs2023437	T	C	-0.0782325	0.0167634	5.01824e-06	0.0108788	0.0103485	0.293146	21.7796
family.Bacteroidaceae	rs66474973	G	T	0.0812515	0.0164479	6.80966e-07	0.0047277	0.0101377	0.640967	24.4029
family.Bacteroidaceae	rs66710942	C	T	0.0488038	0.0107412	5.86259e-06	-0.0104427	0.0066882	0.118441	20.6443
family.Bacteroidaceae	rs6795673	C	T	0.0538565	0.0105251	3.37909e-07	0.0060549	0.0065726	0.356927	26.1832
family.Bacteroidaceae	rs9507307	C	T	0.0604456	0.0129128	2.1271e-06	0.0053638	0.0082551	0.515852	21.9124
family.BacteroidalesS24	rs10872669	A	G	-0.123071	0.0275665	9.4901e-06	0.019936	0.0102488	0.0517513	19.9317
family.BacteroidalesS24	rs12748533	G	T	-0.0821108	0.0172701	2.59019e-06	-0.0004939	0.0072545	0.945717	22.6054
family.BacteroidalesS24	rs17043785	T	C	-0.176187	0.0347133	5.11837e-07	0.0188739	0.0147747	0.201446	25.7606
family.BacteroidalesS24	rs61508842	T	C	0.122574	0.0272389	7.82782e-06	0.0027397	0.0108147	0.800012	20.2498
family.BacteroidalesS24	rs689695	C	A	0.0814578	0.0167057	1.28039e-06	-0.001827	0.0068272	0.789	23.7759
family.BacteroidalesS24	rs738193	T	C	0.0847328	0.0165856	3.82163e-07	0.0029575	0.0067763	0.662513	26.1
family.BacteroidalesS24	rs78609301	A	G	-0.0867065	0.0195709	7.09297e-06	0.009468	0.0081538	0.24557	19.6283
family.BacteroidalesS24	rs941000	C	T	0.0850266	0.0163382	3.15557e-07	-0.0091235	0.0066214	0.168242	27.0831
family.Bifidobacteriaceae	rs10831953	G	A	0.0537537	0.0123746	9.94742e-06	-0.0037474	0.0068314	0.583312	18.8693
family.Bifidobacteriaceae	rs12446429	T	C	0.0810099	0.019073	8.52886e-06	0.0009213	0.010811	0.932087	18.04
family.Bifidobacteriaceae	rs13020688	G	A	0.0584045	0.0122081	1.57375e-06	-5.77e-05	0.0067624	0.993193	22.8872
family.Bifidobacteriaceae	rs182549	C	T	0.11707	0.0126703	5.942e-20	-0.0171308	0.0077737	0.0275452	85.3717
family.Bifidobacteriaceae	rs4957061	T	C	0.0569873	0.0116907	1.1517e-06	-0.0041958	0.0066037	0.525184	23.7614
family.Bifidobacteriaceae	rs540489	T	G	-0.0632518	0.013817	5.36811e-06	0.0082153	0.0077447	0.288799	20.9567
family.Bifidobacteriaceae	rs55888705	A	G	0.053673	0.0120586	8.66208e-06	-0.0073431	0.0067939	0.279768	19.8114
family.Bifidobacteriaceae	rs6899771	A	G	-0.0914312	0.0202604	7.27995e-06	0.0041672	0.0116364	0.720258	20.3655
family.Bifidobacteriaceae	rs7174549	C	T	0.0551726	0.0124655	6.8678e-06	-0.0044295	0.0069604	0.524522	19.5898
family.Bifidobacteriaceae	rs73797465	T	G	-0.0942612	0.0208421	4.8495e-06	-0.0263183	0.0135069	0.0513534	20.4542
family.Bifidobacteriaceae	rs857444	C	T	0.0553965	0.0120669	3.82492e-06	-0.0089373	0.0068646	0.192934	21.0752
family.Christensenellaceae	rs117186816	G	A	-0.206476	0.0436362	6.51964e-06	-0.0321124	0.0161079	0.0461977	22.3894
family.Christensenellaceae	rs12380890	A	G	-0.0503972	0.0111047	5.78132e-06	-0.0079137	0.006618	0.231783	20.5966
family.Christensenellaceae	rs12657403	A	G	0.078108	0.0171887	5.59276e-06	-0.0113734	0.0101929	0.264503	20.6493
family.Christensenellaceae	rs4076564	G	A	-0.188623	0.039209	8.06105e-06	0.0034346	0.017584	0.84514	23.1429
family.Christensenellaceae	rs62573205	G	A	-0.0654804	0.0133503	1.48853e-06	0.0031633	0.0082335	0.700832	24.057
family.Christensenellaceae	rs7211194	C	T	0.0492094	0.0110916	9.93998e-06	0.0015107	0.0065647	0.817994	19.6836
family.Christensenellaceae	rs72706624	G	T	0.0882626	0.0197575	6.3775e-06	-0.0040223	0.0110049	0.71474	19.9568
family.Christensenellaceae	rs77867022	G	T	-0.160443	0.0379589	8.81983e-06	0.0378482	0.0170236	0.026197	17.8656
family.Christensenellaceae	rs870002	C	T	0.0488951	0.0109817	6.54323e-06	-0.0087796	0.0065894	0.182735	19.8241
family.Christensenellaceae	rs892686	A	G	0.0506107	0.0109651	4.12367e-06	-0.0019099	0.0065814	0.771671	21.3041
family.Christensenellaceae	rs9608766	T	C	-0.0682134	0.01496	3.33084e-06	-0.0104953	0.0087379	0.229702	20.7911
family.Clostridiaceae1	rs10875374	C	T	-0.0536759	0.0119436	8.09821e-06	0.0003309	0.0065563	0.959743	20.1971
family.Clostridiaceae1	rs12186080	G	A	0.0748236	0.016246	5.33957e-06	-0.0007076	0.0088007	0.935919	21.2122
family.Clostridiaceae1	rs12341505	G	A	0.0814503	0.0179338	4.54486e-06	-0.0032733	0.0093966	0.727577	20.6272
family.Clostridiaceae1	rs2795528	G	A	-0.180969	0.0390911	3.80626e-06	0.0281138	0.0138954	0.0430479	21.4315
family.Clostridiaceae1	rs2817172	C	T	0.0563367	0.012392	5.27026e-06	0.0088808	0.0067958	0.191277	20.668
family.Clostridiaceae1	rs4723021	T	C	-0.106376	0.0241944	7.42147e-06	0.0211073	0.013634	0.12159	19.3313
family.Clostridiaceae1	rs550843	T	C	-0.0734787	0.0168383	7.09119e-06	-0.0117066	0.0100746	0.245236	19.0425
family.Clostridiaceae1	rs56188186	A	G	0.0967774	0.0217471	8.24444e-06	-0.0018632	0.0115955	0.872344	19.8036
family.Clostridiaceae1	rs62397761	A	G	0.0615805	0.0136198	9.07706e-06	0.0009793	0.0073662	0.89424	20.443
family.Clostridiaceae1	rs881532	A	G	-0.0533035	0.0119011	7.89662e-06	0.0113922	0.0065196	0.0805734	20.0604
family.ClostridialesvadinBB60group	rs10517600	T	G	0.0626993	0.0139364	6.82768e-06	-0.0014813	0.0065411	0.82084	20.2406
family.ClostridialesvadinBB60group	rs10904722	C	T	-0.0672314	0.0147123	5.04837e-06	-0.0042488	0.0070242	0.545264	20.8825
family.ClostridialesvadinBB60group	rs118104867	C	T	0.214464	0.0455098	3.43598e-06	-0.0285003	0.0151558	0.060041	22.2075
family.ClostridialesvadinBB60group	rs13409132	A	G	-0.165419	0.0352154	4.37231e-06	0.0106213	0.014704	0.470086	22.0649
family.ClostridialesvadinBB60group	rs17121075	G	A	0.0769254	0.0172234	7.91417e-06	0.0086746	0.0084835	0.306534	19.9482
family.ClostridialesvadinBB60group	rs2191834	G	T	0.0746375	0.0159136	2.50195e-06	-0.0074995	0.007483	0.316243	21.9977
family.ClostridialesvadinBB60group	rs28691777	C	T	0.137134	0.0266996	6.95697e-07	0.0143987	0.0132357	0.276652	26.3802
family.ClostridialesvadinBB60group	rs34088226	A	G	-0.117807	0.026924	7.66216e-06	-0.0013375	0.0129809	0.917937	19.1454
family.ClostridialesvadinBB60group	rs55682560	C	T	-0.131519	0.0261319	4.97034e-07	-0.0256981	0.012245	0.0358467	25.3302
family.ClostridialesvadinBB60group	rs6588624	G	A	-0.0662317	0.0138147	1.79287e-06	0.0033238	0.006574	0.613133	22.9853
family.ClostridialesvadinBB60group	rs66714985	A	C	0.116908	0.0252447	4.85334e-06	-0.0095254	0.0127381	0.454587	21.446
family.ClostridialesvadinBB60group	rs7226487	A	G	-0.0643682	0.0138701	3.58282e-06	0.0088015	0.0065897	0.181664	21.5368
family.ClostridialesvadinBB60group	rs7538034	T	G	-0.078598	0.0165982	2.36706e-06	-0.0297288	0.0079499	0.0001844	22.4233
family.ClostridialesvadinBB60group	rs7725895	A	G	-0.116224	0.0240367	3.94356e-06	0.0067758	0.0133604	0.612045	23.3797
family.ClostridialesvadinBB60group	rs989682	A	G	0.070194	0.0155364	6.8471e-06	0.0126789	0.0071234	0.0750943	20.4126
family.Coriobacteriaceae	rs11073596	T	G	0.0510212	0.0114339	8.14449e-06	0.0055113	0.0071445	0.440469	19.9118
family.Coriobacteriaceae	rs11250875	T	C	0.06075	0.0130939	4.82844e-06	-0.0201872	0.0081451	0.0131959	21.5256
family.Coriobacteriaceae	rs11656361	A	C	0.0773006	0.017553	8.02017e-06	0.0118486	0.0103503	0.252306	19.3939
family.Coriobacteriaceae	rs12974142	G	A	0.0789796	0.0177205	8.51232e-06	-0.0046197	0.0106738	0.665151	19.8646
family.Coriobacteriaceae	rs13307134	C	T	0.0565686	0.0126265	7.79931e-06	0.0189287	0.0076775	0.0136835	20.0718
family.Coriobacteriaceae	rs1397793	G	A	-0.0498855	0.0112446	9.77381e-06	-0.0026632	0.0071807	0.710726	19.6815
family.Coriobacteriaceae	rs1816223	A	G	-0.0586265	0.0129006	4.84114e-06	0.0127674	0.0080933	0.114673	20.6523
family.Coriobacteriaceae	rs240104	T	C	-0.0603429	0.0126849	1.51603e-06	-0.0056608	0.0079065	0.474008	22.6296
family.Coriobacteriaceae	rs2442778	G	A	-0.116408	0.0258545	9.02703e-06	0.0022774	0.0153341	0.881931	20.2719
family.Coriobacteriaceae	rs3025411	A	G	0.0926543	0.0209468	8.26912e-06	0.0015783	0.0121657	0.896778	19.5657
family.Coriobacteriaceae	rs34739816	G	T	0.0965017	0.0207666	3.88358e-06	0.0168588	0.0123796	0.173253	21.5943
family.Coriobacteriaceae	rs67561917	A	G	-0.0714367	0.0154113	5.39129e-06	-0.0162524	0.0096635	0.0926027	21.4863
family.Coriobacteriaceae	rs719099	A	G	0.0778402	0.0155815	5.43317e-07	-0.0109903	0.0100667	0.274944	24.9568
family.Coriobacteriaceae	rs8010111	G	A	-0.103377	0.0229286	6.89624e-06	0.012122	0.0128478	0.345421	20.3278
family.Defluviitaleaceae	rs112893842	T	C	0.110761	0.0232545	2.75032e-06	0.0052838	0.0099013	0.593585	22.6862
family.Defluviitaleaceae	rs1582238	T	C	0.0801923	0.0167061	1.692e-06	-0.0002232	0.0069857	0.974508	23.0417
family.Defluviitaleaceae	rs17051335	C	T	-0.134314	0.0292201	4.58117e-06	0.0144524	0.0128164	0.259468	21.1288
family.Defluviitaleaceae	rs1908593	T	C	0.070223	0.0156601	7.859e-06	0.0018561	0.0065876	0.778134	20.1081
family.Defluviitaleaceae	rs4344384	G	T	0.0708803	0.0156121	5.86011e-06	-0.0089669	0.0065712	0.172386	20.6124
family.Defluviitaleaceae	rs4677103	A	G	0.0977203	0.0197033	9.42189e-07	-0.00206	0.0085024	0.808561	24.5976
family.Defluviitaleaceae	rs540220	T	C	-0.123954	0.0289814	9.48137e-06	-0.0015097	0.0121957	0.901484	18.2928
family.Defluviitaleaceae	rs55658617	T	C	0.177314	0.0361845	1.40608e-06	-0.0002998	0.0121143	0.980255	24.0128
family.Defluviitaleaceae	rs72731813	C	T	-0.149751	0.0293415	2.75777e-07	0.0253614	0.0118429	0.0322353	26.0481
family.Defluviitaleaceae	rs9608282	T	G	0.139014	0.0299429	4.60831e-06	0.017251	0.0123095	0.161084	21.554
family.Defluviitaleaceae	rs9725395	A	G	-0.138357	0.0295185	3.4137e-06	-0.0064166	0.0121601	0.597724	21.9691
family.Desulfovibrionaceae	rs112381107	C	T	0.211435	0.0456962	2.81875e-06	0.0207452	0.015108	0.169713	21.409
family.Desulfovibrionaceae	rs11599763	T	C	-0.0555931	0.0117493	2.49704e-06	-0.0052224	0.0067282	0.437628	22.3879
family.Desulfovibrionaceae	rs17791387	A	G	-0.0729251	0.0154381	2.09678e-06	-0.002747	0.0084873	0.746198	22.3136
family.Desulfovibrionaceae	rs2692012	A	G	0.114231	0.0253568	1.5639e-06	-0.0165877	0.013286	0.211846	20.2944
family.Desulfovibrionaceae	rs2838334	G	A	0.0571419	0.012423	3.82375e-06	0.0004511	0.0070242	0.948792	21.1572
family.Desulfovibrionaceae	rs3935584	C	T	-0.0525838	0.0115757	6.78137e-06	0.0112732	0.006598	0.0875302	20.6351
family.Desulfovibrionaceae	rs4506934	C	T	-0.0943381	0.020138	3.16043e-06	-0.0082866	0.0107937	0.44265	21.9453
family.Desulfovibrionaceae	rs6058181	C	T	0.0834742	0.0166111	2.69912e-07	-0.0145063	0.0100994	0.150902	25.2528
family.Desulfovibrionaceae	rs72647048	T	C	-0.0770089	0.017089	9.60885e-06	0.0015091	0.01014	0.881693	20.307
family.Desulfovibrionaceae	rs9928243	C	A	-0.0541732	0.0117819	4.48478e-06	-0.0049772	0.0066639	0.455128	21.1417
family.Enterobacteriaceae	rs11026530	T	C	0.0822408	0.0186379	9.42684e-06	0.0004221	0.0101919	0.966968	19.4706
family.Enterobacteriaceae	rs2374342	C	A	0.0582927	0.0126195	4.51618e-06	-0.005097	0.0068179	0.454711	21.3376
family.Enterobacteriaceae	rs35673018	G	A	0.0899642	0.0202934	7.63109e-06	0.0030533	0.0106889	0.775142	19.653
family.Enterobacteriaceae	rs504442	T	G	0.084159	0.0189479	5.17092e-06	0.0261487	0.0102165	0.0104833	19.7279
family.Enterobacteriaceae	rs62210023	A	G	0.0606754	0.0130125	3.13163e-06	-0.009355	0.0069335	0.177262	21.7422
family.Enterobacteriaceae	rs78143293	A	G	-0.0848521	0.0170415	1.19564e-06	-0.0122502	0.0090821	0.177388	24.7918
family.Enterobacteriaceae	rs79757635	C	A	0.0758597	0.0171286	9.31857e-06	-0.0048856	0.0094494	0.605136	19.6146
family.Erysipelotrichaceae	rs1074800	A	G	0.0492438	0.010887	6.14583e-06	-0.0017949	0.0068694	0.793874	20.459
family.Erysipelotrichaceae	rs10781552	C	T	-0.0552212	0.0116074	2.33114e-06	0.001994	0.0070897	0.77852	22.6329
family.Erysipelotrichaceae	rs17530232	A	G	0.10305	0.0224648	2.79123e-06	-0.0021922	0.013232	0.868413	21.0423
family.Erysipelotrichaceae	rs1884466	C	T	-0.0475363	0.0106939	9.52701e-06	-0.0052601	0.0067582	0.436382	19.7598
family.Erysipelotrichaceae	rs2300774	G	A	0.0524152	0.0106784	8.95466e-07	-0.0022067	0.0067189	0.74258	24.0937
family.Erysipelotrichaceae	rs290833	T	G	-0.0497374	0.0111376	8.029e-06	-0.0009416	0.0068334	0.890408	19.9425
family.Erysipelotrichaceae	rs35161940	T	C	-0.0806041	0.0167641	1.8451e-06	0.006451	0.0102686	0.529858	23.1182
family.Erysipelotrichaceae	rs4078432	C	T	-0.0608929	0.0133764	4.23104e-06	-0.0183013	0.0085999	0.0333306	20.7232
family.Erysipelotrichaceae	rs56970041	T	G	0.0724144	0.0164471	5.40344e-06	-0.0137608	0.0105662	0.192801	19.3854
family.Erysipelotrichaceae	rs62504403	C	T	0.0681159	0.0127883	1.12265e-07	-0.0049062	0.007643	0.520926	28.3706
family.Erysipelotrichaceae	rs7234058	T	C	-0.0945759	0.0194091	9.12341e-07	0.0162681	0.0108076	0.13226	23.7438
family.Erysipelotrichaceae	rs7826267	T	G	-0.0839071	0.0199131	9.28449e-06	0.0034483	0.013057	0.791709	17.755
family.Erysipelotrichaceae	rs8003149	C	T	0.0538798	0.0116888	4.08475e-06	-0.0021444	0.0072998	0.768937	21.2477
family.FamilyXI	rs10759623	C	T	-0.162115	0.032151	5.78312e-07	-0.0145633	0.0085736	0.0893927	25.4247
family.FamilyXI	rs11547158	A	G	-0.177599	0.0372795	2.70219e-06	-0.0133031	0.0094834	0.160685	22.6957
family.FamilyXI	rs17379710	T	C	-0.116383	0.0252125	3.97107e-06	-0.0004008	0.0065882	0.951489	21.3084
family.FamilyXI	rs2155352	A	G	-0.150538	0.0302319	6.63432e-07	-0.0025725	0.0079555	0.746424	24.7947
family.FamilyXI	rs2156611	T	C	-0.112486	0.0251099	9.42661e-06	-0.0046071	0.0065656	0.482871	20.0683
family.FamilyXI	rs3733511	A	G	0.128253	0.0274718	3.38554e-06	0.0041664	0.0071395	0.559508	21.7954
family.FamilyXI	rs488164	T	G	0.117998	0.025516	4.79785e-06	0.0020851	0.0066931	0.755396	21.3856
family.FamilyXI	rs697771	A	G	-0.117677	0.0251491	3.19372e-06	9.61e-05	0.0066454	0.988467	21.8947
family.FamilyXIII	rs10404377	C	A	-0.0503183	0.011165	6.99027e-06	0.001595	0.0068888	0.816904	20.3111
family.FamilyXIII	rs118170811	A	G	0.151619	0.0317112	1.80357e-06	0.0197988	0.0141673	0.162265	22.8603
family.FamilyXIII	rs12904405	A	G	-0.0851896	0.0192688	7.67412e-06	0.0031596	0.0113093	0.779949	19.5462
family.FamilyXIII	rs1887048	G	A	0.0579979	0.0129602	9.65391e-06	9.21e-05	0.0076976	0.990458	20.0263
family.FamilyXIII	rs3098182	G	T	0.0508511	0.011014	4.04024e-06	0.004891	0.0066561	0.462452	21.3161
family.FamilyXIII	rs482905	G	T	0.0596528	0.012717	3.72345e-06	0.0105734	0.0075443	0.161062	22.0035
family.FamilyXIII	rs6501525	A	G	0.0561559	0.0115587	1.23726e-06	-0.0071481	0.0068418	0.29613	23.6032
family.FamilyXIII	rs66753613	G	A	0.0651136	0.0144251	8.08288e-06	-0.0034128	0.0082086	0.677588	20.3753
family.FamilyXIII	rs6797051	C	T	-0.0805984	0.0171364	4.89281e-06	-0.0109252	0.0099407	0.271755	22.1214
family.FamilyXIII	rs7514702	T	C	-0.0663236	0.0141626	3.91642e-06	0.0033768	0.0086045	0.694726	21.9307
family.Lachnospiraceae	rs10402491	C	T	0.0661701	0.014851	7.58351e-06	0.0077312	0.0099692	0.43804	19.8525
family.Lachnospiraceae	rs11139361	T	C	0.0494463	0.0110503	4.26262e-06	-4.16e-05	0.0067728	0.9951	20.0224
family.Lachnospiraceae	rs112040820	A	G	0.0549584	0.0117086	2.41836e-06	0.0034542	0.0073289	0.637417	22.0323
family.Lachnospiraceae	rs11841382	G	T	-0.0718128	0.017462	9.57773e-06	0.0011782	0.0121183	0.922551	16.9129
family.Lachnospiraceae	rs11979110	T	C	-0.0500924	0.0105069	1.81843e-06	-0.0435946	0.0065368	2.57e-11	22.7299
family.Lachnospiraceae	rs1205443	A	G	0.0501415	0.0112157	7.28844e-06	-0.003258	0.0069864	0.640976	19.9867
family.Lachnospiraceae	rs12760724	A	C	-0.0484566	0.0107934	7.26734e-06	0.0087598	0.0067074	0.19156	20.1553
family.Lachnospiraceae	rs13005175	A	G	0.0993483	0.0218395	8.37071e-06	0.0035608	0.0136427	0.794087	20.6936
family.Lachnospiraceae	rs146660815	T	C	-0.215114	0.0476778	6.53238e-06	-0.0178994	0.0162869	0.271765	20.3566
family.Lachnospiraceae	rs2159863	A	G	-0.0585831	0.0128742	3.69557e-06	-0.0239495	0.0080537	0.002942	20.7063
family.Lachnospiraceae	rs2910921	T	C	0.160302	0.035832	8.41974e-06	0.0124336	0.0159073	0.434431	20.0141
family.Lachnospiraceae	rs3127230	C	T	-0.0503537	0.0112201	6.20325e-06	-0.0007921	0.0069509	0.90927	20.1406
family.Lachnospiraceae	rs35524804	T	C	-0.0607481	0.0125216	2.44999e-06	-0.0049241	0.0076209	0.518194	23.5368
family.Lachnospiraceae	rs7359994	T	C	-0.0503142	0.0112482	5.35899e-06	0.000305	0.0068063	0.964259	20.0086
family.Lachnospiraceae	rs79086868	T	C	0.0776723	0.0164472	3.01422e-06	0.0287317	0.0099706	0.003956	22.3022
family.Lachnospiraceae	rs959845	C	T	-0.0493666	0.0107801	5.1695e-06	-0.0092476	0.0067979	0.173712	20.971
family.Lachnospiraceae	rs9929145	G	A	-0.125721	0.0245233	2.83594e-07	-0.006464	0.0137617	0.638562	26.282
family.Lactobacillaceae	rs11674854	C	T	-0.0830224	0.0175267	2.59545e-06	0.0016488	0.0067359	0.806626	22.4382
family.Lactobacillaceae	rs1530559	G	A	0.0772453	0.0176921	9.65254e-06	-0.0130596	0.0067275	0.0522298	19.0627
family.Lactobacillaceae	rs16861661	G	A	-0.193287	0.0379293	2.70131e-07	-0.0055915	0.012769	0.661459	25.9691
family.Lactobacillaceae	rs62314653	C	A	0.177082	0.0392269	6.5919e-06	-0.0323611	0.0147645	0.0283926	20.3789
family.Lactobacillaceae	rs74599091	A	G	0.191613	0.0425039	7.69522e-06	0.0219449	0.0147041	0.135585	20.3232
family.Lactobacillaceae	rs768253	T	G	-0.0792344	0.0170604	3.60763e-06	0.0117884	0.0066808	0.077643	21.5699
family.Lactobacillaceae	rs77478751	A	G	-0.219178	0.0473566	5.95946e-06	-0.0020868	0.0132271	0.87464	21.4206
family.Lactobacillaceae	rs921925	A	C	0.0999419	0.0201687	5.77195e-07	0.0007744	0.008084	0.92368	24.5549
family.Lactobacillaceae	rs9345899	A	G	-0.124042	0.0278946	9.4459e-06	-0.0006112	0.0104389	0.953311	19.774
family.Methanobacteriaceae	rs10202904	T	G	-0.121754	0.0235357	3.0143e-07	-0.0155596	0.0066327	0.0189818	26.7615
family.Methanobacteriaceae	rs10424197	G	A	-0.111274	0.0247517	9.27887e-06	0.0126184	0.0069268	0.0685031	20.2106
family.Methanobacteriaceae	rs4257531	G	A	0.164498	0.0364959	7.44344e-06	-0.0130199	0.0098344	0.185533	20.3158
family.Methanobacteriaceae	rs56131665	G	A	0.178661	0.039298	6.17992e-06	-0.0107283	0.0110056	0.329659	20.669
family.Methanobacteriaceae	rs6508769	T	C	0.153519	0.0344519	8.22529e-06	0.0049462	0.0091032	0.586892	19.8564
family.Methanobacteriaceae	rs6776814	T	C	-0.199566	0.0411825	1.63062e-06	-0.0027423	0.0110852	0.804612	23.4827
family.Methanobacteriaceae	rs73068003	G	T	-0.15814	0.0351803	8.44583e-06	-0.0053621	0.0098369	0.585682	20.2063
family.Methanobacteriaceae	rs73457410	A	G	0.21534	0.0436695	1.40855e-06	-0.024262	0.0122699	0.0480014	24.316
family.Methanobacteriaceae	rs75208022	C	T	-0.227245	0.048763	5.92103e-06	0.0044882	0.0126397	0.722522	21.7173
family.Methanobacteriaceae	rs894996	C	A	0.216999	0.0449076	1.87557e-06	-0.0278367	0.0123688	0.024414	23.3495
family.Oxalobacteraceae	rs111966731	T	C	0.204031	0.0445746	4.56318e-06	0.0229102	0.0135348	0.0905145	20.9516
family.Oxalobacteraceae	rs11246212	T	C	0.13607	0.0291797	4.50836e-06	0.0053529	0.0097879	0.584454	21.7454
family.Oxalobacteraceae	rs12002250	A	C	0.196145	0.044523	5.53202e-06	-0.0008842	0.0142947	0.950678	19.4083
family.Oxalobacteraceae	rs1569853	T	C	-0.140043	0.0281704	7.45179e-07	0.0051172	0.0090272	0.57081	24.7136
family.Oxalobacteraceae	rs17138946	G	T	-0.189444	0.0430248	8.09008e-06	0.0005903	0.0140548	0.966501	19.3876
family.Oxalobacteraceae	rs36057338	G	T	0.181604	0.0398742	6.25787e-06	-0.014317	0.0129809	0.27006	20.7427
family.Oxalobacteraceae	rs4428215	G	A	0.12561	0.0230053	4.87931e-08	0.0140881	0.0078068	0.0711403	29.8121
family.Oxalobacteraceae	rs561239	A	G	0.105525	0.0236769	7.1938e-06	-0.0160572	0.0076848	0.0366651	19.8638
family.Oxalobacteraceae	rs6000536	C	T	-0.118383	0.0241355	7.38718e-07	0.0030958	0.0082094	0.706101	24.0583
family.Oxalobacteraceae	rs62435498	C	A	0.181521	0.0400608	7.45831e-06	-0.0229602	0.0135783	0.0908459	20.5312
family.Oxalobacteraceae	rs736744	C	T	0.105642	0.0200648	1.49416e-07	0.0092435	0.0066807	0.166475	27.7207
family.Oxalobacteraceae	rs7993559	C	A	0.0921059	0.0201114	5.03729e-06	-0.0123235	0.0067182	0.0666046	20.9745
family.Oxalobacteraceae	rs80330081	A	C	-0.18756	0.0423688	6.63998e-06	0.0099394	0.0134145	0.458727	19.5969
family.Oxalobacteraceae	rs934049	G	A	0.109751	0.0238636	4.21147e-06	-0.0032772	0.0077541	0.672555	21.1518
family.Pasteurellaceae	rs10965428	C	A	-0.119902	0.0258219	4.29151e-06	-0.0125762	0.0121421	0.300317	21.5614
family.Pasteurellaceae	rs111582866	G	A	-0.113957	0.0256403	7.06627e-06	-0.012173	0.0106517	0.253112	19.7532
family.Pasteurellaceae	rs12050685	A	G	-0.0670948	0.015239	9.18513e-06	0.0239183	0.0066453	0.0003191	19.385
family.Pasteurellaceae	rs16970009	A	G	0.187381	0.0429572	7.31531e-06	-0.0161363	0.015777	0.306413	19.0275
family.Pasteurellaceae	rs35510	A	G	0.122729	0.0264958	4.01576e-06	0.0031317	0.0111643	0.779088	21.4557
family.Pasteurellaceae	rs4822728	T	C	0.0685479	0.0149032	4.71847e-06	-8.35e-05	0.0067448	0.990127	21.1557
family.Pasteurellaceae	rs6972479	A	G	-0.0781862	0.0175366	7.74817e-06	0.0017055	0.0077693	0.826243	19.8779
family.Pasteurellaceae	rs72756943	G	A	0.13988	0.0303029	3.35218e-06	0.0087823	0.012038	0.465667	21.308
family.Pasteurellaceae	rs73139353	A	C	-0.222573	0.0484634	8.71314e-06	0.0173907	0.0156833	0.267487	21.0919
family.Pasteurellaceae	rs76022354	C	T	0.24289	0.0500406	1.82858e-06	-0.0321483	0.0160067	0.0445981	23.5599
family.Pasteurellaceae	rs78909003	T	C	-0.241159	0.0498372	2.04893e-06	0.007701	0.0145948	0.597738	23.4154
family.Pasteurellaceae	rs9382510	C	T	-0.0881865	0.0169965	2.476e-07	0.0121712	0.0077269	0.115217	26.9207
family.Pasteurellaceae	rs9895850	T	C	-0.176406	0.041017	9.08251e-06	-0.009841	0.0148241	0.506784	18.497
family.Pasteurellaceae	rs9938097	T	C	-0.0710386	0.0158024	8.22604e-06	0.0026629	0.0070264	0.704699	20.2088
family.Peptococcaceae	rs117452796	A	G	-0.257982	0.0549569	3.15296e-06	0.0087744	0.014606	0.548015	22.0361
family.Peptococcaceae	rs12144792	C	T	0.064399	0.0141246	5.82242e-06	-0.0011073	0.0066679	0.868109	20.7878
family.Peptococcaceae	rs12634826	T	G	-0.0739885	0.0150931	1.01109e-06	0.0058989	0.0070965	0.405839	24.0309
family.Peptococcaceae	rs12992764	T	G	0.0684213	0.0141137	1.46158e-06	-0.006325	0.0067889	0.351511	23.5018
family.Peptococcaceae	rs150600492	A	C	0.135774	0.0289757	2.31305e-06	-0.0251719	0.0127734	0.0487643	21.9566
family.Peptococcaceae	rs35703006	G	T	0.0812655	0.0164355	4.94775e-07	-0.0026692	0.0080992	0.741732	24.4481
family.Peptococcaceae	rs4990837	A	G	0.0910387	0.0185869	1.74194e-06	0.0025374	0.0092303	0.783393	23.9903
family.Peptococcaceae	rs75430375	C	T	-0.147941	0.0317498	3.40849e-06	-0.0056837	0.0129831	0.66155	21.7117
family.Peptococcaceae	rs75898026	A	G	-0.0821779	0.0173541	2.0221e-06	0.0083781	0.0083517	0.315787	22.4235
family.Peptostreptococcaceae	rs10805326	G	A	0.0566637	0.012276	4.03396e-06	0.005975	0.0070935	0.399611	21.3058
family.Peptostreptococcaceae	rs117020988	C	T	0.182411	0.0372126	1.02794e-06	-0.0061817	0.0149067	0.678365	24.0282
family.Peptostreptococcaceae	rs12377846	C	A	-0.252	0.0511627	7.26254e-07	-0.0014014	0.0151058	0.926084	24.2602
family.Peptostreptococcaceae	rs12986312	T	G	0.0571818	0.0125947	5.76718e-06	0.0117899	0.0071135	0.0974418	20.6129
family.Peptostreptococcaceae	rs1467258	G	A	0.072584	0.0162321	7.89804e-06	0.0070185	0.0092107	0.446063	19.9954
family.Peptostreptococcaceae	rs1520207	C	T	0.0525658	0.0112476	3.16548e-06	-0.0054597	0.0066271	0.410027	21.8417
family.Peptostreptococcaceae	rs4692811	C	T	0.0642075	0.0126913	4.21123e-07	0.0153956	0.0073993	0.0374617	25.5953
family.Peptostreptococcaceae	rs59865771	C	T	-0.0573764	0.0127192	7.69029e-06	-0.0021694	0.0075905	0.775024	20.3492
family.Peptostreptococcaceae	rs59987323	C	T	-0.0537078	0.011443	2.70082e-06	0.0037446	0.007115	0.598689	22.029
family.Peptostreptococcaceae	rs61841503	G	A	0.0919658	0.0161331	9.8012e-09	-0.0166585	0.0087397	0.0566419	32.4951
family.Peptostreptococcaceae	rs6721459	A	G	0.0509823	0.0111975	5.07756e-06	-0.0115655	0.0065428	0.0771143	20.7299
family.Peptostreptococcaceae	rs76982728	T	C	0.124203	0.0266923	3.24058e-06	-0.0088603	0.014326	0.536259	21.6516
family.Peptostreptococcaceae	rs77540684	T	G	0.106725	0.0245638	8.13712e-06	0.0094817	0.0143406	0.508496	18.8775
family.Peptostreptococcaceae	rs9573937	A	G	-0.0693637	0.0142907	1.70589e-06	0.0041565	0.008144	0.609786	23.5589
family.Porphyromonadaceae	rs10762312	G	A	-0.052368	0.0118814	8.70354e-06	0.008559	0.0075164	0.254824	19.4265
family.Porphyromonadaceae	rs10858364	G	T	0.055316	0.012085	4.31063e-06	0.0109746	0.007942	0.167021	20.9512
family.Porphyromonadaceae	rs17065783	A	G	-0.059133	0.0122235	1.79351e-06	0.0046446	0.0076223	0.542295	23.4028
family.Porphyromonadaceae	rs1980561	A	G	-0.0485289	0.0109284	8.94542e-06	-0.0016622	0.0067862	0.806504	19.7192
family.Porphyromonadaceae	rs35233670	T	C	-0.0473576	0.010602	7.90987e-06	0.0081536	0.0065949	0.216329	19.9529
family.Porphyromonadaceae	rs35961441	A	C	0.0915257	0.0207306	8.37393e-06	-0.0064751	0.0118305	0.584161	19.4923
family.Porphyromonadaceae	rs6953849	A	G	0.0718149	0.0150724	2.4448e-06	0.0031835	0.0092613	0.731044	22.7019
family.Porphyromonadaceae	rs7330827	T	C	-0.103842	0.0237355	8.04891e-06	0.0120489	0.0125802	0.338179	19.1403
family.Porphyromonadaceae	rs864093	A	C	-0.0527939	0.0117499	9.598e-06	-0.0026003	0.0072436	0.719609	20.1882
family.Prevotellaceae	rs12057990	C	T	0.0589878	0.0132268	8.9748e-06	0.0199997	0.0074591	0.0073345	19.889
family.Prevotellaceae	rs12118202	T	C	-0.0751986	0.0147265	5.54234e-07	0.0177124	0.0079715	0.0262854	26.0747
family.Prevotellaceae	rs13069367	A	C	-0.0539768	0.0119687	7.39489e-06	-0.0096426	0.0068854	0.16138	20.3384
family.Prevotellaceae	rs148376875	T	G	0.084515	0.0179163	2.08029e-06	-0.0138172	0.0100325	0.168437	22.2521
family.Prevotellaceae	rs2206482	T	G	-0.0569105	0.0117486	1.30377e-06	-0.0135842	0.0065736	0.0387846	23.4644
family.Prevotellaceae	rs2278540	G	A	0.0554249	0.0123265	8.43592e-06	0.0056821	0.0069285	0.412153	20.2177
family.Prevotellaceae	rs3758087	T	C	0.0564199	0.0124655	8.60581e-06	-0.0053618	0.0069255	0.438801	20.4854
family.Prevotellaceae	rs3860225	A	G	0.083936	0.0167936	5.49682e-07	-0.0020594	0.0095107	0.828574	24.9809
family.Prevotellaceae	rs4493272	T	C	-0.0604992	0.0118027	3.02312e-07	0.0049798	0.0066764	0.455739	26.2745
family.Prevotellaceae	rs4685827	T	C	-0.0679529	0.0145407	2.77192e-06	0.0064209	0.0080651	0.425956	21.8396
family.Prevotellaceae	rs7252711	A	G	-0.0740876	0.0161926	5.56586e-06	0.0106269	0.0096628	0.271431	20.9343
family.Prevotellaceae	rs7975087	C	A	-0.0601448	0.0135454	7.59459e-06	-0.0094627	0.0076071	0.213528	19.7157
family.Prevotellaceae	rs912860	G	A	-0.229046	0.0483124	9.2992e-07	-0.0089061	0.020653	0.666305	22.4765
family.Prevotellaceae	rs9586501	G	A	0.0592681	0.0127329	2.58988e-06	0.0023179	0.0070976	0.743994	21.6663
family.Prevotellaceae	rs9958960	G	A	-0.0914807	0.0173611	1.06324e-07	0.0100933	0.0093347	0.279576	27.7653
family.Rhodospirillaceae	rs1035406	G	A	-0.11354	0.0250863	5.84451e-06	-0.0129777	0.010366	0.210586	20.4845
family.Rhodospirillaceae	rs11591293	G	T	0.0743184	0.0158724	2.67148e-06	-0.0043036	0.0066859	0.519784	21.9233
family.Rhodospirillaceae	rs13336560	C	T	-0.0701719	0.0158061	9.17333e-06	0.0044603	0.0068254	0.513449	19.7095
family.Rhodospirillaceae	rs1549633	A	C	0.0999312	0.0218634	4.70392e-06	-0.0174567	0.0092709	0.0597061	20.8914
family.Rhodospirillaceae	rs1923415	A	G	-0.0999238	0.0227326	9.63701e-06	-0.0035316	0.0099472	0.722564	19.3215
family.Rhodospirillaceae	rs3754624	C	T	0.0971389	0.0200064	1.7148e-06	0.0103651	0.0083977	0.217099	23.5748
family.Rhodospirillaceae	rs4278423	T	C	0.107529	0.0235725	3.12021e-06	-0.0033289	0.0100549	0.74059	20.8086
family.Rhodospirillaceae	rs55876211	C	T	-0.0911851	0.0196395	2.86679e-06	0.0042186	0.0084719	0.61852	21.5569
family.Rhodospirillaceae	rs61933850	G	A	0.164808	0.0360647	7.22582e-06	0.0129748	0.0133176	0.329925	20.8831
family.Rhodospirillaceae	rs6679026	T	C	0.111984	0.0251088	9.94679e-06	-0.0186287	0.0107078	0.0819042	19.8911
family.Rhodospirillaceae	rs7001029	C	T	0.117366	0.0261324	5.3475e-06	-0.0210283	0.0113088	0.0629626	20.1708
family.Rhodospirillaceae	rs72714493	A	G	0.0816858	0.0180791	7.34924e-06	-0.006954	0.0075758	0.358656	20.4145
family.Rhodospirillaceae	rs74354280	C	T	-0.0911896	0.0204907	6.67295e-06	-0.0057147	0.008702	0.511364	19.8051
family.Rhodospirillaceae	rs76784716	A	G	0.136049	0.0285767	1.48988e-06	-0.0179123	0.0130967	0.171407	22.6656
family.Rhodospirillaceae	rs9813022	A	G	-0.0842444	0.0163583	2.53124e-07	-0.0019337	0.0071729	0.787477	26.5219
family.Rikenellaceae	rs10217435	C	T	-0.0883756	0.0197506	6.5076e-06	0.0153862	0.01335	0.249107	20.0218
family.Rikenellaceae	rs10832801	A	C	-0.0534763	0.0122666	7.50417e-06	-0.0036702	0.0073814	0.619034	19.0052
family.Rikenellaceae	rs1939881	G	A	-0.105589	0.0206213	5.64373e-07	-0.0065526	0.0139234	0.637913	26.2187
family.Rikenellaceae	rs2447496	G	A	-0.0549203	0.0121904	6.0861e-06	0.004406	0.0076294	0.563599	20.2968
family.Rikenellaceae	rs2833282	G	A	0.0711137	0.0156966	4.31106e-06	-0.0026862	0.0099361	0.786894	20.5256
family.Rikenellaceae	rs35909684	A	C	-0.0850181	0.0191539	7.09826e-06	0.0057785	0.0115389	0.616526	19.7019
family.Rikenellaceae	rs36021379	A	G	-0.0656005	0.0144903	7.1952e-06	-0.0068151	0.0087414	0.435607	20.4956
family.Rikenellaceae	rs4264350	T	C	-0.0526393	0.0108555	1.34832e-06	0.0048825	0.0066391	0.46208	23.5137
family.Rikenellaceae	rs59663348	G	A	0.0570915	0.0125048	6.12244e-06	-0.0024266	0.0081998	0.767281	20.8446
family.Rikenellaceae	rs62532512	C	A	-0.0504257	0.0107399	2.76426e-06	-0.0053705	0.0066141	0.416801	22.0445
family.Rikenellaceae	rs6744030	C	T	0.0696747	0.0157103	9.31514e-06	0.0072508	0.0097964	0.459213	19.6689
family.Rikenellaceae	rs67705352	T	G	-0.0549688	0.0110534	6.57556e-07	0.0071193	0.0067808	0.293756	24.731
family.Rikenellaceae	rs6837275	A	G	0.0570355	0.011887	1.447e-06	0.0061001	0.007317	0.404457	23.0222
family.Rikenellaceae	rs7242694	C	T	-0.0618674	0.0134882	5.80709e-06	0.0073562	0.0083267	0.376998	21.0385
family.Rikenellaceae	rs74474130	T	G	0.137747	0.0295688	3.61378e-06	-0.027005	0.0136592	0.0480361	21.702
family.Rikenellaceae	rs77885767	C	T	-0.156209	0.0336482	2.84694e-06	0.0093032	0.0151661	0.539599	21.5521
family.Rikenellaceae	rs9389714	C	T	-0.0636841	0.0143416	8.79066e-06	0.0062484	0.0090786	0.491292	19.7183
family.Rikenellaceae	rs9578457	G	A	-0.141478	0.0315848	3.99449e-06	0.0284109	0.0143599	0.0478737	20.0643
family.Rikenellaceae	rs9603208	G	T	0.0821173	0.0159596	1.91801e-07	0.0071537	0.0105899	0.499348	26.4745
family.Ruminococcaceae	rs10093275	C	T	0.0534595	0.011677	5.35228e-06	-0.0074599	0.0071915	0.299584	20.9599
family.Ruminococcaceae	rs10166469	T	C	-0.053336	0.0120209	8.5216e-06	-0.0099991	0.0075209	0.183683	19.6864
family.Ruminococcaceae	rs1158100	A	G	-0.0490539	0.0109865	8.60858e-06	-0.0021799	0.0067655	0.747299	19.9356
family.Ruminococcaceae	rs1612733	T	C	0.108708	0.0238006	4.22436e-06	0.0336885	0.0141916	0.0176045	20.8617
family.Ruminococcaceae	rs17376049	T	C	0.0848534	0.0172114	7.29619e-07	-0.0115935	0.0103439	0.262373	24.3056
family.Ruminococcaceae	rs2113833	T	C	0.169146	0.0355009	1.14466e-06	0.0076373	0.0161564	0.63642	22.701
family.Ruminococcaceae	rs3009418	C	A	0.0927607	0.0210123	8.69024e-06	-0.0139849	0.0123502	0.257482	19.4886
family.Ruminococcaceae	rs55793120	T	C	0.13822	0.0266152	1.44338e-07	-0.0172999	0.0143354	0.227511	26.9701
family.Ruminococcaceae	rs56199908	T	C	-0.199327	0.0410444	1.66414e-06	-0.0097196	0.0143307	0.497624	23.5843
family.Ruminococcaceae	rs76724913	T	G	0.0901053	0.0203104	9.60494e-06	-0.0024476	0.0133971	0.855036	19.6817
family.Streptococcaceae	rs10028567	C	T	-0.0934027	0.0190343	3.72497e-06	0.0040776	0.011284	0.717829	24.0792
family.Streptococcaceae	rs11110281	T	C	-0.130554	0.0225943	1.40137e-08	0.0172472	0.0133199	0.195373	33.3874
family.Streptococcaceae	rs16950051	A	G	0.107008	0.0236973	5.33808e-06	0.0384579	0.0132909	0.0038092	20.3907
family.Streptococcaceae	rs2370083	G	T	-0.0842751	0.0184509	4.25666e-06	0.0187915	0.0107033	0.0791431	20.8623
family.Streptococcaceae	rs2952251	A	G	-0.0639298	0.0126525	3.72237e-07	0.0100346	0.0074512	0.178078	25.5303
family.Streptococcaceae	rs35344081	G	A	0.0609349	0.0129703	2.63845e-06	-0.0029193	0.0076994	0.704571	22.0714
family.Streptococcaceae	rs4968759	A	G	-0.0544035	0.0111271	8.91881e-07	0.0080032	0.0065929	0.224782	23.9049
family.Streptococcaceae	rs57646748	G	A	-0.088021	0.019876	7.88359e-06	0.0176557	0.0127352	0.165634	19.6117
family.Streptococcaceae	rs6806351	T	C	-0.0619209	0.0135744	6.93793e-06	0.0024207	0.0077763	0.755582	20.8082
family.Streptococcaceae	rs72739637	A	G	0.0927983	0.0192021	1.82163e-06	-0.0336166	0.0104324	0.0012715	23.3552
family.Streptococcaceae	rs77968078	G	A	-0.0993013	0.0224788	7.9334e-06	0.0077315	0.0136889	0.572206	19.5149
family.Streptococcaceae	rs7916711	A	G	0.0959639	0.021545	6.32732e-06	0.0051138	0.0141374	0.717562	19.8391
family.Streptococcaceae	rs957755	T	G	-0.0642449	0.0142702	7.4151e-06	-0.0120006	0.0084827	0.157151	20.2682
family.Streptococcaceae	rs9903102	C	A	-0.0693015	0.0154096	4.91806e-06	-0.0164668	0.009388	0.0794266	20.2256
family.unknownfamily	rs11150282	T	C	0.098235	0.0197127	7.36053e-07	0.0093645	0.0070376	0.183306	24.8337
family.unknownfamily	rs113884518	T	C	-0.20591	0.0455376	7.73987e-06	-0.001422	0.0140364	0.919305	20.4463
family.unknownfamily	rs28678345	T	C	0.213083	0.0471377	8.05953e-06	0.0009042	0.0152454	0.952704	20.4344
family.unknownfamily	rs367480	G	A	-0.0841649	0.0185948	7.52418e-06	-0.007132	0.006632	0.282199	20.4871
family.unknownfamily	rs4129395	G	A	0.0904264	0.0185253	1.21742e-06	-0.0032563	0.0065782	0.62059	23.8264
family.unknownfamily	rs789069	A	C	-0.10413	0.0234459	6.50003e-06	0.0048689	0.0087802	0.579218	19.725
family.unknownfamily	rs79790072	T	C	0.226103	0.0488017	3.5381e-06	0.0145559	0.0142786	0.308006	21.4655
family.unknownfamily	rs8028558	A	G	0.08346	0.0188504	9.78236e-06	0.0089221	0.0066582	0.180237	19.6027
family.unknownfamily	rs9864379	T	C	-0.160521	0.0292752	4.65873e-08	0.0011521	0.0105441	0.91299	30.0653
family.unknownfamily	rs11779863	G	A	-0.0772768	0.0172171	6.68845e-06	-0.003708	0.0079755	0.641982	20.1456
family.unknownfamily	rs12566890	T	G	-0.103134	0.0241775	8.11201e-06	-0.0107561	0.0124098	0.386086	18.1961
family.unknownfamily	rs13100746	C	T	0.0638979	0.0142685	7.28846e-06	0.0018756	0.0067424	0.780877	20.0546
family.unknownfamily	rs17235252	T	C	-0.122002	0.0255463	2.15879e-06	-0.0001946	0.011222	0.986168	22.8076
family.unknownfamily	rs3932485	C	T	0.0626209	0.0141623	9.92857e-06	-0.0098004	0.0066943	0.143198	19.551
family.unknownfamily	rs515984	T	C	-0.0875451	0.0190685	6.61366e-06	0.0101371	0.0088665	0.252914	21.078
family.unknownfamily	rs638542	G	A	-0.070592	0.0157049	5.17285e-06	0.0097702	0.0072159	0.175742	20.2041
family.unknownfamily	rs74603314	T	C	0.230767	0.0489701	2.27641e-06	-0.0153654	0.0155624	0.323476	22.2068
family.unknownfamily	rs76373661	G	A	0.0908218	0.0202986	5.15941e-06	0.0197041	0.0094713	0.0374894	20.0193
family.unknownfamily	rs7706512	G	A	0.0657351	0.0138979	2.27207e-06	-0.0002118	0.0065487	0.974202	22.3715
family.unknownfamily	rs7801843	A	G	-0.0869495	0.0194509	9.46882e-06	0.0001401	0.0093886	0.988091	19.9826
family.unknownfamily	rs7853673	G	A	-0.0624389	0.0139833	6.7325e-06	-0.0128835	0.0065726	0.0499718	19.9386
family.unknownfamily	rs949341	G	A	0.0656602	0.0147216	7.73282e-06	-0.0067089	0.0069094	0.331557	19.8926
family.unknownfamily	rs11251024	G	A	0.104201	0.0206737	6.62801e-07	-0.0046346	0.0069041	0.502045	25.4043
family.unknownfamily	rs11606187	A	G	-0.154539	0.0326288	3.30586e-06	-0.0001762	0.0111031	0.987338	22.4324
family.unknownfamily	rs13385922	T	C	0.0929494	0.0201348	3.96829e-06	-0.0031816	0.0067149	0.63563	21.3107
family.unknownfamily	rs166849	G	A	0.0911053	0.0202239	7.73898e-06	-0.0127194	0.0066589	0.056114	20.2934
family.unknownfamily	rs2172426	C	T	-0.10212	0.0198947	3.17425e-07	1.37e-05	0.0066313	0.998346	26.348
family.unknownfamily	rs267959	A	G	0.0988612	0.0209676	2.61993e-06	0.0159329	0.0070319	0.0234635	22.2308
family.unknownfamily	rs4383094	T	C	0.149188	0.0320662	4.28134e-06	0.0234993	0.010251	0.0218825	21.6457
family.unknownfamily	rs60583455	T	C	0.108934	0.021177	2.59578e-07	-0.0043185	0.0068004	0.525408	26.4604
family.unknownfamily	rs60775321	T	C	-0.0962425	0.0213842	7.1046e-06	0.0019496	0.0071135	0.784029	20.2558
family.unknownfamily	rs72671304	T	C	0.172322	0.0370028	3.79578e-06	-0.0117362	0.0122408	0.33767	21.6876
family.unknownfamily	rs7911787	G	T	-0.223071	0.0470232	3.38824e-06	-0.0226745	0.0146583	0.121894	22.504
family.unknownfamily	rs8126061	T	C	-0.159135	0.0351904	7.36334e-06	0.0086432	0.0120774	0.47421	20.4496
family.unknownfamily	rs9542068	T	C	0.0990709	0.0218149	6.52339e-06	0.0117314	0.007354	0.110658	20.6246
family.Veillonellaceae	rs111810795	C	T	-0.0867108	0.0180573	1.72927e-06	0.0092883	0.0105025	0.376486	23.0589
family.Veillonellaceae	rs114889439	A	G	-0.253809	0.0539169	6.19028e-06	-0.0140258	0.0173803	0.419671	22.1597
family.Veillonellaceae	rs11700976	C	A	0.0503337	0.0113763	9.25376e-06	0.0022793	0.0065681	0.728572	19.5756
family.Veillonellaceae	rs12186441	G	A	0.208096	0.0453999	4.52857e-06	0.0145434	0.0147558	0.324329	21.0096
family.Veillonellaceae	rs12668619	A	G	0.055301	0.0117654	2.57364e-06	0.001014	0.0068017	0.881493	22.093
family.Veillonellaceae	rs12741784	C	T	-0.0621452	0.0119266	1.28494e-07	-0.0159262	0.0067726	0.0186951	27.1507
family.Veillonellaceae	rs1442060	G	A	-0.0514024	0.0112125	4.50675e-06	0.0075494	0.0066198	0.254106	21.0168
family.Veillonellaceae	rs1693340	T	C	0.0818934	0.018245	9.25271e-06	-0.002107	0.0101229	0.835117	20.147
family.Veillonellaceae	rs2175069	A	G	-0.0526752	0.0114886	4.63558e-06	0.0011388	0.0067302	0.865628	21.0221
family.Veillonellaceae	rs2561116	T	G	-0.083617	0.0187159	7.88518e-06	0.0132573	0.0108502	0.221767	19.9603
family.Veillonellaceae	rs2585520	G	T	-0.0904972	0.0200428	5.26922e-06	-0.0051384	0.0114523	0.653666	20.387
family.Veillonellaceae	rs4263802	G	A	0.050942	0.0114921	7.45003e-06	0.0021704	0.0066632	0.744627	19.6495
family.Veillonellaceae	rs4461038	A	G	-0.0554965	0.0119467	3.73474e-06	-0.012403	0.0068064	0.0684152	21.5791
family.Veillonellaceae	rs4797169	T	C	0.0587799	0.0128297	4.49346e-06	0.0109421	0.0076091	0.150426	20.9907
family.Veillonellaceae	rs61264131	A	C	0.202367	0.0464388	6.74544e-06	0.021825	0.0170635	0.200881	18.9897
family.Veillonellaceae	rs6692542	A	G	0.0534397	0.0118254	8.67975e-06	0.0100831	0.0068186	0.139204	20.422
family.Veillonellaceae	rs6909981	C	T	-0.0638697	0.0141765	5.47618e-06	-0.0088195	0.0079699	0.268467	20.2979
family.Veillonellaceae	rs79535861	A	C	0.100666	0.0207016	1.57687e-06	-0.0057963	0.0113165	0.608511	23.6462
family.Veillonellaceae	rs9345168	C	A	0.0509102	0.0113253	8.48887e-06	-0.0011005	0.0065494	0.866557	20.2074
family.Verrucomicrobiaceae	rs111862613	T	C	0.0907065	0.0196746	3.73127e-06	-0.0126241	0.0088571	0.154067	21.2551
family.Verrucomicrobiaceae	rs117107102	A	G	0.204683	0.0431573	2.91821e-06	0.0061135	0.0163323	0.708165	22.4934
family.Verrucomicrobiaceae	rs11729256	T	C	0.0749798	0.0150177	6.7309e-07	-0.0191585	0.0074877	0.0105073	24.9277
family.Verrucomicrobiaceae	rs12908520	G	A	0.0619104	0.0130946	2.15138e-06	0.0052128	0.0066022	0.429792	22.3533
family.Verrucomicrobiaceae	rs2602429	C	T	0.0745516	0.0156195	2.69939e-06	0.007131	0.0079629	0.370504	22.7814
family.Verrucomicrobiaceae	rs4242783	G	A	0.0687992	0.0147694	2.75444e-06	0.0169227	0.0074232	0.0226252	21.6992
family.Verrucomicrobiaceae	rs4936098	A	G	0.0648691	0.0135928	1.12929e-06	0.0036701	0.0067794	0.588263	22.7749
family.Verrucomicrobiaceae	rs61779207	G	A	-0.0758811	0.0167762	6.63029e-06	0.0012064	0.0084811	0.886889	20.4588
family.Verrucomicrobiaceae	rs74542928	T	C	0.112124	0.0236422	1.64613e-06	0.00588	0.0108679	0.588477	22.4917
family.Verrucomicrobiaceae	rs9349825	A	G	-0.0704354	0.0147128	2.51287e-06	-0.0045077	0.0074703	0.546228	22.9188
family.Verrucomicrobiaceae	rs941682	G	A	-0.0631526	0.0143767	9.58114e-06	-0.0015795	0.0073334	0.829471	19.2958
family.Victivallaceae	rs11671100	A	C	-0.160034	0.0349472	4.08042e-06	-0.0023335	0.0084942	0.783533	20.9701
family.Victivallaceae	rs11764871	G	T	0.127099	0.025656	7.49289e-07	-0.0094676	0.0071928	0.188086	24.5418
family.Victivallaceae	rs2944282	T	C	-0.124197	0.0257026	1.56601e-06	-0.0007853	0.0071517	0.912557	23.3489
family.Victivallaceae	rs34962571	A	C	-0.186945	0.0418412	6.24824e-06	0.000183	0.0112926	0.987072	19.9628
family.Victivallaceae	rs4396289	C	T	-0.152918	0.0288525	1.53782e-07	-0.0081573	0.0087093	0.348954	28.0897
family.Victivallaceae	rs61702987	T	C	0.145501	0.0300007	3.07921e-06	0.013126	0.0083466	0.115808	23.5218
family.Victivallaceae	rs62570196	C	T	-0.246101	0.0483077	2.69852e-07	-0.0104269	0.0120983	0.38877	25.9535
family.Victivallaceae	rs6545794	A	G	-0.197786	0.0410495	5.97005e-07	0.0045341	0.0128996	0.725219	23.2152
family.Victivallaceae	rs67832247	C	T	-0.123489	0.0266695	3.23801e-06	0.0007031	0.007593	0.926224	21.4401
family.Victivallaceae	rs7077363	G	A	0.148942	0.0318366	2.83376e-06	0.0253275	0.008825	0.0041052	21.8868
family.Victivallaceae	rs7314815	G	A	0.101088	0.0225594	6.40086e-06	0.0006085	0.0065245	0.92569	20.0791
family.Victivallaceae	rs7627405	C	T	-0.134158	0.0301427	8.1942e-06	-0.0046407	0.0087214	0.594655	19.8092
genus.Actinomyces	rs2715439	C	T	0.0746684	0.0164822	6.27e-06	-0.0032162	0.0065615	0.624019	20.5232
genus.Actinomyces	rs34583783	G	T	0.126596	0.0268461	4.48529e-06	-0.0059936	0.0105293	0.569199	22.2371
genus.Actinomyces	rs35011108	A	G	0.232634	0.0512044	6.33832e-06	0.0392148	0.0150934	0.0093732	20.641
genus.Actinomyces	rs4073240	G	A	0.0749687	0.0167368	7.94274e-06	-0.0112909	0.0067253	0.0931767	20.0638
genus.Actinomyces	rs4146653	G	A	0.0985224	0.0214182	4.49647e-06	0.0084405	0.0085654	0.32442	21.1594
genus.Actinomyces	rs71315246	A	G	-0.0969809	0.021925	9.82978e-06	-0.007795	0.0089824	0.385495	19.5655
genus.Actinomyces	rs7915461	T	C	0.18776	0.0401636	5.91984e-06	0.0003063	0.0138076	0.982299	21.8544
genus.Adlercreutzia	rs11604400	C	T	-0.102524	0.0234834	9.74463e-06	-0.0078103	0.0103597	0.450905	19.0604
genus.Adlercreutzia	rs13231526	C	A	0.143237	0.0311654	4.81355e-06	-0.0011645	0.0123832	0.925076	21.1234
genus.Adlercreutzia	rs2717140	C	T	-0.119225	0.0251081	2.04594e-06	0.0031721	0.0105993	0.76473	22.548
genus.Adlercreutzia	rs55719207	G	A	-0.0699243	0.0158036	9.60505e-06	0.0042432	0.0065942	0.519915	19.5769
genus.Adlercreutzia	rs6664405	T	C	-0.0953084	0.0210752	5.23422e-06	0.0024803	0.0090133	0.783174	20.4513
genus.Adlercreutzia	rs7680684	C	T	-0.083381	0.0168901	9.76904e-07	-0.0020318	0.0071835	0.777301	24.3708
genus.Adlercreutzia	rs9490822	C	T	-0.0734512	0.0155789	2.54421e-06	-0.0119318	0.0066041	0.0708063	22.2292
genus.Adlercreutzia	rs9915817	T	C	0.0749219	0.016833	8.21673e-06	0.0095787	0.0070554	0.174579	19.8104
genus.Akkermansia	rs111862613	T	C	0.0911199	0.0196748	3.39236e-06	-0.0126241	0.0088571	0.154067	21.4489
genus.Akkermansia	rs117107102	A	G	0.204406	0.0431629	3.01139e-06	0.0061135	0.0163323	0.708165	22.4268
genus.Akkermansia	rs11729256	T	C	0.0750473	0.0150184	6.58393e-07	-0.0191585	0.0074877	0.0105073	24.9702
genus.Akkermansia	rs12908520	G	A	0.061772	0.0130954	2.26482e-06	0.0052128	0.0066022	0.429792	22.2509
genus.Akkermansia	rs2602429	C	T	0.0745352	0.0156201	2.71569e-06	0.007131	0.0079629	0.370504	22.7695
genus.Akkermansia	rs4242783	G	A	0.0685454	0.0147701	2.99799e-06	0.0169227	0.0074232	0.0226252	21.5373
genus.Akkermansia	rs4936098	A	G	0.0649225	0.0135934	1.10359e-06	0.0036701	0.0067794	0.588263	22.8105
genus.Akkermansia	rs61779207	G	A	-0.0760539	0.0167769	6.32116e-06	0.0012064	0.0084811	0.886889	20.5503
genus.Akkermansia	rs74542928	T	C	0.112623	0.0236434	1.4802e-06	0.00588	0.0108679	0.588477	22.6898
genus.Akkermansia	rs9349825	A	G	-0.0703407	0.0147133	2.59886e-06	-0.0045077	0.0074703	0.546228	22.8557
genus.Akkermansia	rs941682	G	A	-0.0632957	0.0143777	9.17126e-06	-0.0015795	0.0073334	0.829471	19.3808
genus.Alistipes	rs1107244	G	A	0.0758558	0.0171182	3.59059e-06	0.0010091	0.0116167	0.930776	19.6363
genus.Alistipes	rs11769002	G	A	-0.0528793	0.0109389	1.44962e-06	-0.0016609	0.0066877	0.803858	23.3683
genus.Alistipes	rs11958296	A	G	-0.0981222	0.0218272	9.29574e-06	0.0120214	0.012482	0.335499	20.2087
genus.Alistipes	rs12990744	C	T	-0.0776618	0.0172986	8.20725e-06	0.0234002	0.0101548	0.0212027	20.1556
genus.Alistipes	rs1689282	A	C	-0.0520061	0.0113942	5.27578e-06	-0.0131941	0.0069753	0.0585499	20.8325
genus.Alistipes	rs2290844	C	T	0.0813969	0.0191632	9.10135e-06	0.0302855	0.0122811	0.0136617	18.0418
genus.Alistipes	rs2450745	A	C	-0.080524	0.0184702	7.11836e-06	0.0037843	0.0114727	0.741512	19.0068
genus.Alistipes	rs2875322	T	C	-0.0580945	0.0131432	8.77703e-06	-0.0035408	0.0080909	0.661653	19.5373
genus.Alistipes	rs34417064	A	G	-0.048202	0.0106868	7.00749e-06	-0.0128931	0.006534	0.0484679	20.3437
genus.Alistipes	rs4810359	A	G	-0.0652428	0.0146155	7.49669e-06	-0.0015926	0.0089494	0.858759	19.9267
genus.Alistipes	rs62576416	T	C	0.0492647	0.0109733	7.50368e-06	-0.0085405	0.0067019	0.202544	20.1557
genus.Alistipes	rs67705352	T	G	-0.0532404	0.0110864	1.65123e-06	0.0071193	0.0067808	0.293756	23.0622
genus.Alistipes	rs7129639	C	A	-0.0524955	0.0109584	1.78422e-06	0.004692	0.0067614	0.487721	22.9484
genus.Alistipes	rs8130320	A	G	-0.049002	0.010717	4.83612e-06	0.0073529	0.0065752	0.263451	20.9064
genus.Allisonella	rs1901739	T	G	0.115769	0.0248626	3.58801e-06	-0.0045498	0.0065839	0.489537	21.6814
genus.Allisonella	rs35110698	T	C	-0.146322	0.0320852	5.72322e-06	0.0048522	0.0088052	0.581596	20.7974
genus.Allisonella	rs35778461	C	T	0.146679	0.0297186	1.2063e-06	-0.0076066	0.0082985	0.359338	24.3601
genus.Allisonella	rs594561	C	T	0.112231	0.0251681	9.41103e-06	-0.0001582	0.0065759	0.980803	19.8849
genus.Allisonella	rs602075	A	G	0.168974	0.0296976	3.56575e-08	0.0002488	0.0074379	0.973317	32.3742
genus.Allisonella	rs6742198	G	A	0.149152	0.0316484	3.34514e-06	-0.0022184	0.0080615	0.783171	22.2102
genus.Allisonella	rs76904847	G	A	0.148523	0.0334857	6.08751e-06	0.0036095	0.0085878	0.674266	19.6731
genus.Allisonella	rs7898615	T	G	0.167966	0.0373586	8.87277e-06	-0.0087954	0.0098572	0.372242	20.2145
genus.Alloprevotella	rs12675596	G	T	0.145669	0.0290678	9.63726e-07	0.0182691	0.0075898	0.016082	25.1136
genus.Alloprevotella	rs2154444	T	G	0.138234	0.0308961	8.36755e-06	-0.0074085	0.0082653	0.370073	20.0182
genus.Alloprevotella	rs34619204	G	A	-0.156037	0.0344392	8.8419e-06	0.0031575	0.0081984	0.700138	20.528
genus.Alloprevotella	rs4364940	A	G	0.126418	0.0282207	8.58353e-06	-0.006715	0.0074345	0.366407	20.0669
genus.Alloprevotella	rs4680035	A	G	-0.119599	0.0259446	4.99052e-06	-0.0068274	0.0065723	0.298891	21.2503
genus.Alloprevotella	rs58212166	A	G	-0.161506	0.0359102	7.93614e-06	-0.0068634	0.0095774	0.473606	20.2274
genus.Anaerofilum	rs10794359	T	C	-0.0953524	0.02006	2.23496e-06	0.0014649	0.0066809	0.826446	22.5945
genus.Anaerofilum	rs1563175	A	C	0.0923834	0.0202157	5.53848e-06	0.0016973	0.0066379	0.798183	20.8838
genus.Anaerofilum	rs17012738	T	G	0.0903417	0.0200239	7.24168e-06	-0.0008654	0.006588	0.895493	20.3553
genus.Anaerofilum	rs17096874	C	T	-0.126337	0.0268919	2.8603e-06	0.0084697	0.008784	0.334939	22.0708
genus.Anaerofilum	rs356049	G	A	0.132603	0.0289802	6.55844e-06	-0.0045724	0.0095329	0.631482	20.9365
genus.Anaerofilum	rs4244069	G	A	-0.146775	0.0326594	9.81202e-06	0.0122872	0.0105557	0.24441	20.1969
genus.Anaerofilum	rs4506496	G	A	0.10309	0.0212861	1.4866e-06	-0.0055914	0.0069627	0.421939	23.4552
genus.Anaerofilum	rs712981	A	C	0.10076	0.0202902	6.83115e-07	0.0050362	0.0066703	0.450238	24.6603
genus.Anaerofilum	rs79598899	C	T	0.182586	0.0357284	3.74728e-07	0.0147451	0.0118395	0.21298	26.1159
genus.Anaerofilum	rs816292	T	C	-0.113003	0.02204	2.64038e-07	-0.0023267	0.0074397	0.754479	26.2877
genus.Anaerofilum	rs9299345	T	C	-0.1364	0.0302372	8.04309e-06	-0.0009324	0.0096388	0.922941	20.349
genus.Anaerostipes	rs10502061	A	G	0.0835752	0.0192017	7.93539e-06	-0.0348493	0.0120277	0.0037625	18.9442
genus.Anaerostipes	rs2014785	T	C	0.0515687	0.0112199	4.68061e-06	-0.0093964	0.0068484	0.170043	21.125
genus.Anaerostipes	rs2396460	T	C	-0.0512653	0.0109555	2.91088e-06	0.0024185	0.0066369	0.715558	21.8967
genus.Anaerostipes	rs2804244	A	G	-0.053089	0.0110983	2.04051e-06	0.0029352	0.0065444	0.653785	22.8822
genus.Anaerostipes	rs3900776	G	A	-0.110013	0.0236302	2.74765e-06	-0.0143686	0.0128066	0.261876	21.6748
genus.Anaerostipes	rs62157625	T	C	0.088573	0.0185548	1.44909e-06	-0.0192525	0.0104428	0.0652393	22.7872
genus.Anaerostipes	rs62215703	G	A	0.0644965	0.0136702	1.9777e-06	-0.0043246	0.008086	0.59277	22.2599
genus.Anaerostipes	rs6474958	A	G	-0.0500065	0.0112001	6.74483e-06	0.0025877	0.0066302	0.69632	19.9347
genus.Anaerostipes	rs6726833	C	A	-0.0877497	0.0189408	3.32217e-06	-0.0247503	0.0126192	0.0498429	21.4631
genus.Anaerostipes	rs6854026	T	C	-0.0508482	0.0109075	3.19578e-06	-0.0085644	0.006548	0.190889	21.732
genus.Anaerostipes	rs7193624	C	T	0.0750642	0.0150723	5.35482e-07	-0.0049327	0.0091519	0.589898	24.803
genus.Anaerostipes	rs78735375	A	C	-0.137429	0.0305304	5.33384e-06	-0.0046905	0.0142575	0.742166	20.2623
genus.Anaerotruncus	rs10150232	A	G	0.0567088	0.0124877	6.67667e-06	-0.0090838	0.0072472	0.210054	20.6222
genus.Anaerotruncus	rs11018566	A	G	-0.156465	0.0366032	6.13709e-06	0.0096419	0.0160181	0.547217	18.2724
genus.Anaerotruncus	rs115414803	A	C	-0.144356	0.0317524	6.83473e-06	-0.0202119	0.0154051	0.18951	20.6688
genus.Anaerotruncus	rs1272208	G	T	-0.0611743	0.0129831	4.27982e-06	-0.0152845	0.0077703	0.0491789	22.2015
genus.Anaerotruncus	rs1431492	C	T	-0.0654996	0.0146188	7.35565e-06	-0.0055761	0.0086732	0.520284	20.0749
genus.Anaerotruncus	rs17734739	T	C	0.0660052	0.014908	7.42772e-06	-0.0014784	0.0085413	0.862587	19.6027
genus.Anaerotruncus	rs34449434	A	C	-0.0497004	0.0113402	9.85065e-06	-0.0003244	0.0070348	0.963225	19.2078
genus.Anaerotruncus	rs4669806	G	T	0.0576389	0.0122994	2.4206e-06	0.0012631	0.0073544	0.863636	21.9616
genus.Anaerotruncus	rs6494922	A	G	0.0903106	0.0202257	6.62362e-06	-0.0042032	0.0121856	0.730144	19.9376
genus.Anaerotruncus	rs6563550	T	C	0.0877135	0.0176745	2.34517e-07	0.001437	0.011618	0.901565	24.6286
genus.Anaerotruncus	rs7155595	C	A	0.0539336	0.0118903	7.54982e-06	0.0265472	0.0069772	0.0001419	20.5747
genus.Anaerotruncus	rs8005030	C	T	0.0554447	0.0117854	2.28298e-06	-0.0151765	0.0070074	0.0303289	22.1324
genus.Anaerotruncus	rs9347879	T	C	0.050618	0.011049	4.22333e-06	0.0023971	0.0065408	0.713999	20.9877
genus.Bacteroides	rs11585893	A	G	-0.0740746	0.0147633	1.79511e-06	0.0120371	0.0095061	0.205422	25.175
genus.Bacteroides	rs13207588	A	G	-0.059205	0.0131195	7.48504e-06	0.009062	0.0079706	0.255569	20.365
genus.Bacteroides	rs1340391	T	C	-0.0592004	0.0132244	6.7301e-06	-0.0061394	0.0082437	0.456424	20.0399
genus.Bacteroides	rs17619981	T	G	0.0880978	0.0187002	2.68683e-06	-0.009575	0.0108006	0.375334	22.1941
genus.Bacteroides	rs2023437	T	C	-0.0782325	0.0167634	5.01824e-06	0.0108788	0.0103485	0.293146	21.7796
genus.Bacteroides	rs66474973	G	T	0.0812515	0.0164479	6.80966e-07	0.0047277	0.0101377	0.640967	24.4029
genus.Bacteroides	rs66710942	C	T	0.0488038	0.0107412	5.86259e-06	-0.0104427	0.0066882	0.118441	20.6443
genus.Bacteroides	rs6795673	C	T	0.0538565	0.0105251	3.37909e-07	0.0060549	0.0065726	0.356927	26.1832
genus.Bacteroides	rs9507307	C	T	0.0604456	0.0129128	2.1271e-06	0.0053638	0.0082551	0.515852	21.9124
genus.Barnesiella	rs11155559	T	C	0.0956023	0.0212961	8.91914e-06	0.0114875	0.0113567	0.311766	20.1529
genus.Barnesiella	rs113258194	A	G	0.098992	0.0214121	7.31119e-06	0.0135347	0.0121254	0.264325	21.3738
genus.Barnesiella	rs12909713	C	T	-0.0550716	0.0120039	4.94527e-06	-0.0013744	0.0066049	0.835164	21.048
genus.Barnesiella	rs13242616	T	C	-0.0583747	0.0123176	2.29017e-06	0.0099701	0.0069268	0.150053	22.4594
genus.Barnesiella	rs199035	G	A	0.0559495	0.0119716	3.00294e-06	-0.0115741	0.0065742	0.0783172	21.8419
genus.Barnesiella	rs2276875	A	G	-0.0697176	0.0139537	4.65027e-07	0.0068816	0.0075301	0.36078	24.9635
genus.Barnesiella	rs2428166	G	A	-0.165859	0.0337309	8.50874e-07	-0.0047052	0.0143298	0.742646	24.178
genus.Barnesiella	rs35177866	A	G	0.0917125	0.0190133	2.94763e-06	-0.001514	0.0101191	0.881064	23.267
genus.Barnesiella	rs60316894	C	T	-0.121478	0.025184	1.19064e-06	0.00095	0.013981	0.945823	23.2674
genus.Barnesiella	rs62251337	A	G	-0.0690763	0.0149374	4.24161e-06	-0.003645	0.007862	0.642915	21.3849
genus.Barnesiella	rs72684847	T	C	-0.114369	0.0253873	6.76169e-06	-0.0224771	0.0137933	0.103193	20.2948
genus.Barnesiella	rs76181748	C	T	-0.0778559	0.017164	6.7766e-06	0.0016044	0.0094484	0.865161	20.5753
genus.Barnesiella	rs77455852	T	G	-0.0891491	0.0195601	3.16354e-06	0.0023913	0.009948	0.810035	20.7727
genus.Barnesiella	rs79795328	A	G	-0.0818645	0.0176441	4.23302e-06	-0.0008181	0.0095326	0.931609	21.5275
genus.Bifidobacterium	rs12022129	G	A	0.0619356	0.0138937	7.99643e-06	0.0034368	0.0081531	0.673363	19.872
genus.Bifidobacterium	rs182549	C	T	0.119703	0.0127294	1.27822e-20	-0.0171308	0.0077737	0.0275452	88.43
genus.Bifidobacterium	rs2491158	G	A	0.0712624	0.015983	8.04716e-06	-0.0029991	0.0084349	0.722173	19.8794
genus.Bifidobacterium	rs2686790	T	C	0.070741	0.0157926	7.49893e-06	-0.0086296	0.0093382	0.355425	20.0648
genus.Bifidobacterium	rs540489	T	G	-0.0637641	0.0138746	5.19458e-06	0.0082153	0.0077447	0.288799	21.1209
genus.Bifidobacterium	rs55888705	A	G	0.0546319	0.0121139	6.67019e-06	-0.0073431	0.0067939	0.279768	20.3389
genus.Bifidobacterium	rs56108664	T	C	0.0729971	0.0157926	2.4402e-06	-0.0117168	0.0082166	0.15387	21.3651
genus.Bifidobacterium	rs5746486	T	C	-0.0536216	0.0120801	8.99955e-06	0.0028141	0.0068201	0.679891	19.7034
genus.Bifidobacterium	rs62181700	G	A	-0.0624643	0.0131205	2.17246e-06	-0.0001961	0.0073188	0.97862	22.6653
genus.Bifidobacterium	rs73797465	T	G	-0.0953566	0.0209237	4.38162e-06	-0.0263183	0.0135069	0.0513534	20.7695
genus.Bifidobacterium	rs75344046	C	T	0.232354	0.0505979	4.86354e-06	0.0168345	0.0163519	0.303239	21.088
genus.Bifidobacterium	rs857444	C	T	0.0558234	0.0121219	3.57097e-06	-0.0089373	0.0068646	0.192934	21.2075
genus.Bilophila	rs11069458	T	C	-0.0680947	0.015503	7.71547e-06	-0.0177204	0.0087873	0.0437388	19.2928
genus.Bilophila	rs1241171	G	A	-0.0692654	0.0150148	4.24037e-06	0.0023374	0.0080632	0.771903	21.281
genus.Bilophila	rs1571225	C	T	0.0826826	0.0170621	1.12289e-06	-0.0134679	0.0095194	0.157129	23.4834
genus.Bilophila	rs1969927	G	A	0.0564589	0.0126935	9.0722e-06	-0.012143	0.0066574	0.0681541	19.7835
genus.Bilophila	rs2728491	G	T	-0.0627416	0.0139456	6.33255e-06	-0.0051238	0.0073466	0.485527	20.2411
genus.Bilophila	rs3827020	C	T	0.0766479	0.0160642	1.78875e-06	0.0158995	0.0087234	0.0683606	22.7657
genus.Bilophila	rs4798126	G	A	0.073288	0.016799	7.14662e-06	-0.0049522	0.0093241	0.595335	19.0327
genus.Bilophila	rs542415	T	C	-0.0613623	0.0133436	4.70948e-06	0.0037172	0.00694	0.592222	21.1474
genus.Bilophila	rs60178956	G	A	-0.0624818	0.0141485	8.05619e-06	0.0050296	0.0074832	0.501503	19.5023
genus.Bilophila	rs6793291	C	A	0.112729	0.0241633	3.1132e-06	0.0161844	0.011169	0.147323	21.765
genus.Bilophila	rs72676854	T	C	0.123209	0.026882	5.62268e-06	-0.0151619	0.0134013	0.257896	21.0067
genus.Bilophila	rs7802841	C	A	0.0670097	0.0137701	1.76952e-06	-0.0016835	0.0070798	0.812048	23.6812
genus.Bilophila	rs9899990	A	G	-0.102702	0.0233878	9.06691e-06	-0.0008712	0.0120183	0.942215	19.2833
genus.Blautia	rs11149971	C	T	0.117605	0.02339	1.03934e-06	0.0024318	0.0144366	0.86623	25.2808
genus.Blautia	rs113271346	C	T	0.0782682	0.0172116	6.85386e-06	-0.0208618	0.0107326	0.0519216	20.6788
genus.Blautia	rs115043014	G	A	-0.206605	0.043992	5.186e-06	0.0088533	0.0157124	0.573124	22.0565
genus.Blautia	rs117001700	T	C	0.196414	0.0441122	8.83912e-06	0.0049319	0.0145394	0.734452	19.8257
genus.Blautia	rs12453000	C	T	0.0625335	0.0129987	1.26117e-06	0.0139551	0.0080084	0.0814125	23.1432
genus.Blautia	rs16892041	T	C	-0.0622605	0.0141804	8.82028e-06	-0.0095976	0.0090664	0.289786	19.2774
genus.Blautia	rs2788271	T	G	-0.0575596	0.0133492	7.16388e-06	-0.0034121	0.0087685	0.69718	18.5921
genus.Blautia	rs3005511	A	G	0.0501085	0.0110768	6.18905e-06	0.0001977	0.0069219	0.977219	20.4643
genus.Blautia	rs4926264	T	C	0.0826207	0.0178239	5.10293e-06	0.0115116	0.0127211	0.365507	21.4868
genus.Blautia	rs67794373	C	T	0.0601709	0.0123443	1.00003e-06	-0.0133797	0.0078284	0.0874281	23.7597
genus.Blautia	rs682885	A	G	-0.0493376	0.0107359	4.4908e-06	0.005432	0.0066761	0.415846	21.1194
genus.Blautia	rs72973581	A	G	0.125169	0.0265408	1.73934e-06	-0.0113822	0.0137957	0.409342	22.2416
genus.Blautia	rs7860714	A	G	-0.0502178	0.0109853	4.09147e-06	0.0130371	0.0069688	0.0613726	20.8975
genus.Butyricicoccus	rs10084203	A	G	0.0549699	0.0123563	8.58646e-06	0.0045292	0.0075522	0.548692	19.7913
genus.Butyricicoccus	rs12034718	A	G	0.0701199	0.0158213	9.57686e-06	-0.0103173	0.0091871	0.261428	19.6424
genus.Butyricicoccus	rs12585793	T	C	-0.262206	0.0564729	5.79191e-06	0.0261712	0.0160456	0.10288	21.5579
genus.Butyricicoccus	rs2017189	G	T	-0.0506956	0.011024	3.87256e-06	0.0105379	0.0066007	0.110382	21.1476
genus.Butyricicoccus	rs4962426	G	T	0.0614216	0.0135979	7.3849e-06	0.0024731	0.0079072	0.754463	20.4032
genus.Butyricicoccus	rs56221232	T	C	0.0828027	0.0167401	7.6194e-07	-0.0127842	0.0101972	0.209953	24.4667
genus.Butyricicoccus	rs62478070	T	G	0.224039	0.0494959	5.9377e-06	-0.0015029	0.0148397	0.919333	20.4885
genus.Butyricicoccus	rs7322368	T	C	0.0815733	0.0183167	5.5178e-06	0.0087017	0.0111541	0.435315	19.8337
genus.Butyricimonas	rs11228830	A	G	0.135265	0.0298411	6.55162e-06	-0.0016248	0.0127435	0.898547	20.5466
genus.Butyricimonas	rs113054641	G	A	-0.144881	0.0274574	1.73694e-07	-0.0126238	0.0130364	0.332869	27.8423
genus.Butyricimonas	rs12304031	G	A	-0.086278	0.0196846	6.70067e-06	0.0216098	0.0097213	0.0262206	19.2108
genus.Butyricimonas	rs12458763	A	C	0.122037	0.0269587	6.36646e-06	-0.0105391	0.0124294	0.396481	20.492
genus.Butyricimonas	rs1862649	G	A	0.113124	0.0248176	4.76256e-06	-0.0001453	0.0115262	0.98994	20.7773
genus.Butyricimonas	rs2114713	G	T	0.062721	0.0138998	6.87713e-06	-0.0038594	0.0066387	0.561009	20.3615
genus.Butyricimonas	rs62130338	G	A	-0.0732608	0.0158324	3.8981e-06	0.0012238	0.0078967	0.876845	21.4117
genus.Butyricimonas	rs62390301	T	C	-0.0872983	0.0174893	7.41905e-07	0.0053511	0.0082071	0.514397	24.9154
genus.Butyricimonas	rs7083431	A	C	0.0703539	0.0144439	8.8546e-07	0.0025647	0.0068611	0.70855	23.7252
genus.Butyricimonas	rs71428626	G	T	-0.133188	0.0289905	4.80413e-06	0.0189618	0.0130689	0.146805	21.1067
genus.Butyricimonas	rs72814525	A	G	0.0664154	0.0149766	8.24599e-06	-0.0036733	0.007043	0.601979	19.6657
genus.Butyricimonas	rs78453362	A	G	-0.14948	0.0327073	4.0581e-06	0.0161066	0.0146979	0.273147	20.8871
genus.Butyricimonas	rs9657374	C	T	0.0680719	0.0148172	4.50359e-06	0.017454	0.0070933	0.0138685	21.1058
genus.Butyrivibrio	rs1007475	G	T	0.118065	0.0261271	7.92312e-06	-0.0037601	0.0070842	0.595576	20.4204
genus.Butyrivibrio	rs11761679	T	C	0.154775	0.0321539	2.20231e-06	0.0016236	0.0087132	0.852182	23.1705
genus.Butyrivibrio	rs142855850	A	G	0.205013	0.0457138	6.85543e-06	0.0063032	0.0107871	0.559003	20.1127
genus.Butyrivibrio	rs16934069	T	C	-0.133784	0.0299444	8.8591e-06	0.0046068	0.008197	0.574109	19.9609
genus.Butyrivibrio	rs16941336	C	T	0.127488	0.0267936	1.53182e-06	0.0168976	0.0074094	0.0225736	22.6398
genus.Butyrivibrio	rs17163238	G	A	0.140987	0.0309117	5.51196e-06	0.0064021	0.0081005	0.429335	20.8023
genus.Butyrivibrio	rs4537857	T	C	-0.12459	0.0260992	1.80192e-06	-0.0047036	0.0071709	0.511869	22.7882
genus.Butyrivibrio	rs486484	A	G	-0.108349	0.0240008	6.61084e-06	0.0018956	0.006546	0.772135	20.3796
genus.Butyrivibrio	rs4928024	A	G	-0.17471	0.0389333	8.18641e-06	0.0150851	0.0111337	0.175449	20.137
genus.Butyrivibrio	rs72723662	C	T	0.224078	0.0449336	7.86241e-07	-0.0031031	0.0118328	0.793133	24.8689
genus.Butyrivibrio	rs74622183	A	G	-0.201027	0.0428204	2.45748e-06	0.0275153	0.0120532	0.0224413	22.0398
genus.Butyrivibrio	rs77356209	T	C	0.216874	0.0483299	6.6643e-06	0.0072645	0.0134475	0.589054	20.1365
genus.Butyrivibrio	rs7752361	A	G	-0.11923	0.0239975	7.69113e-07	0.006723	0.0065619	0.305573	24.6855
genus.Butyrivibrio	rs7763512	G	A	0.119846	0.0253367	3.10655e-06	0.0052893	0.0066566	0.426852	22.374
genus.Butyrivibrio	rs9349693	A	G	0.117973	0.0259861	5.54958e-06	0.0132475	0.0071259	0.0630196	20.6102
genus.CandidatusSoleaferrea	rs10090365	A	G	-0.0834413	0.0180989	4.17309e-06	-0.0060042	0.0065552	0.359701	21.2549
genus.CandidatusSoleaferrea	rs10108780	A	G	-0.092834	0.0199807	3.64079e-06	0.0001297	0.00719	0.985603	21.5871
genus.CandidatusSoleaferrea	rs10809135	T	C	0.0834858	0.0182426	5.47174e-06	0.0080971	0.0065334	0.215225	20.9435
genus.CandidatusSoleaferrea	rs4294381	T	C	0.112197	0.023186	1.3685e-06	-0.0127342	0.0082387	0.122191	23.4157
genus.CandidatusSoleaferrea	rs4678258	T	C	0.0986136	0.0215646	5.53183e-06	-0.004756	0.0078626	0.545256	20.9117
genus.CandidatusSoleaferrea	rs6489992	A	G	-0.0840437	0.0187031	7.88786e-06	-0.0061423	0.0067789	0.364884	20.1923
genus.CandidatusSoleaferrea	rs6494306	A	G	-0.0969304	0.0214221	5.80051e-06	-0.0043754	0.0078476	0.577156	20.4737
genus.CandidatusSoleaferrea	rs7400877	T	C	-0.0951085	0.0212799	9.29448e-06	0.00926	0.0077313	0.231021	19.9756
genus.CandidatusSoleaferrea	rs9973954	A	G	0.0892075	0.0195401	5.94796e-06	0.0066745	0.0072749	0.358898	20.8424
genus.Catenibacterium	rs12404911	C	T	0.140717	0.0304142	2.79891e-06	0.0077773	0.0083295	0.350456	21.4063
genus.Catenibacterium	rs212393	G	A	-0.135254	0.0286209	3.62489e-06	0.0056644	0.0069839	0.417325	22.3323
genus.Catenibacterium	rs73128290	A	G	0.129726	0.0284563	4.29372e-06	0.0075514	0.0073269	0.302709	20.7826
genus.Catenibacterium	rs77285108	G	A	-0.161826	0.0353447	3.6268e-06	0.0019772	0.0089281	0.824739	20.9628
genus.Catenibacterium	rs7742829	C	T	0.11411	0.0251099	5.60729e-06	-0.0010486	0.0066719	0.875116	20.6518
genus.ChristensenellaceaeR	rs10461257	A	G	-0.0551969	0.0122069	6.50746e-06	-0.0054339	0.0077494	0.483178	20.4464
genus.ChristensenellaceaeR	rs17081797	A	G	-0.0904325	0.0204253	3.34031e-06	0.0041432	0.012539	0.741082	19.6025
genus.ChristensenellaceaeR	rs60954665	T	G	0.049815	0.0110787	7.13177e-06	0.006095	0.0065664	0.353295	20.2181
genus.ChristensenellaceaeR	rs62132810	A	G	-0.0828853	0.0179623	5.66711e-06	-0.0042619	0.0106496	0.689013	21.2928
genus.ChristensenellaceaeR	rs62190261	A	C	0.0958394	0.0214723	8.74023e-06	0.0078791	0.0127628	0.537003	19.922
genus.ChristensenellaceaeR	rs62467127	C	T	0.114108	0.0251983	3.25362e-06	-0.0067339	0.0143441	0.638746	20.5066
genus.ChristensenellaceaeR	rs73952017	C	T	-0.0862164	0.0194354	8.45769e-06	0.0118595	0.0111032	0.285469	19.6786
genus.ChristensenellaceaeR	rs78521377	C	T	0.124992	0.0274797	5.60674e-06	0.0166819	0.0149085	0.26316	20.689
genus.ChristensenellaceaeR	rs79150079	C	A	0.121547	0.0270977	9.41804e-06	-0.0069583	0.013938	0.617614	20.1196
genus.ChristensenellaceaeR	rs892686	A	G	0.0514099	0.011136	3.96861e-06	-0.0019099	0.0065814	0.771671	21.3126
genus.Clostridiuminnocuumgroup	rs10074000	T	C	-0.102648	0.0227508	6.99943e-06	0.0013236	0.0067111	0.843651	20.3567
genus.Clostridiuminnocuumgroup	rs10506058	A	G	0.0997048	0.0221926	8.92443e-06	0.0045751	0.0066482	0.491345	20.1844
genus.Clostridiuminnocuumgroup	rs1942371	G	A	-0.157938	0.034187	4.06337e-06	-0.0090617	0.0103663	0.382035	21.3428
genus.Clostridiuminnocuumgroup	rs40656	C	T	0.142664	0.0311021	8.6152e-06	0.0013316	0.0088964	0.88102	21.0403
genus.Clostridiuminnocuumgroup	rs4869133	G	A	-0.180591	0.0409505	7.24455e-06	-0.0046201	0.0119198	0.698315	19.4478
genus.Clostridiuminnocuumgroup	rs61267978	T	C	0.14708	0.0320875	5.58513e-06	-0.0088111	0.009678	0.362601	21.0103
genus.Clostridiuminnocuumgroup	rs6577484	G	A	0.160425	0.0360857	8.40602e-06	-0.0111631	0.010113	0.269665	19.7639
genus.Clostridiuminnocuumgroup	rs6890185	T	C	0.113424	0.0233137	1.12244e-06	0.006743	0.0069579	0.332489	23.6692
genus.Clostridiuminnocuumgroup	rs77845139	A	G	-0.114993	0.0257186	8.40622e-06	-0.0029651	0.007514	0.693125	19.9916
genus.Clostridiumsensustricto1	rs11264403	G	A	-0.139062	0.0334454	7.75544e-06	0.0127693	0.0156334	0.414044	17.2878
genus.Clostridiumsensustricto1	rs115807074	A	G	-0.22736	0.0492575	4.31688e-06	0.004353	0.0155631	0.779707	21.305
genus.Clostridiumsensustricto1	rs116847295	C	T	0.110021	0.0246032	4.58118e-06	0.0316221	0.0138661	0.0225764	19.9974
genus.Clostridiumsensustricto1	rs12341505	G	A	0.0810718	0.0180121	4.82174e-06	-0.0032733	0.0093966	0.727577	20.2586
genus.Clostridiumsensustricto1	rs2795528	G	A	-0.184315	0.0392204	2.7204e-06	0.0281138	0.0138954	0.0430479	22.0849
genus.Clostridiumsensustricto1	rs2817172	C	T	0.058139	0.0124492	2.76655e-06	0.0088808	0.0067958	0.191277	21.8097
genus.Clostridiumsensustricto1	rs550843	T	C	-0.0783246	0.0169209	2.05071e-06	-0.0117066	0.0100746	0.245236	21.4263
genus.Collinsella	rs10890671	T	C	-0.0537401	0.0118848	6.52136e-06	-0.0016043	0.0065375	0.806151	20.4461
genus.Collinsella	rs11597285	G	T	-0.0537947	0.0120548	9.37615e-06	-0.0036158	0.0065901	0.583235	19.9138
genus.Collinsella	rs1496626	T	C	-0.0722307	0.01616	6.78175e-06	0.0065391	0.0097039	0.500395	19.9783
genus.Collinsella	rs149807560	C	A	-0.104264	0.0235841	7.0987e-06	-0.0013028	0.0124756	0.916831	19.5448
genus.Collinsella	rs2103510	G	A	0.0786551	0.0168217	2.42474e-06	0.0094766	0.0095889	0.323015	21.8633
genus.Collinsella	rs62448871	C	A	-0.0540309	0.0120324	6.78253e-06	0.0112833	0.0065928	0.0869942	20.1641
genus.Collinsella	rs73052258	G	A	0.0930178	0.0202658	1.7158e-06	0.0023687	0.0110334	0.830016	21.067
genus.Collinsella	rs75672793	A	G	-0.108908	0.0240522	6.13549e-06	-0.0161717	0.0122152	0.185538	20.5027
genus.Collinsella	rs9541268	C	A	0.09597	0.0197312	8.79419e-07	0.0063545	0.0100817	0.528497	23.6572
genus.Coprobacter	rs11532348	C	T	-0.103931	0.0226826	5.71184e-06	-0.0073664	0.0080805	0.361965	20.9942
genus.Coprobacter	rs12684609	T	C	0.100827	0.0220366	6.10177e-06	-0.0025421	0.0083758	0.7615	20.9345
genus.Coprobacter	rs12996055	A	C	0.0921817	0.0209405	8.07639e-06	0.0009711	0.0076417	0.898881	19.3783
genus.Coprobacter	rs143662916	C	T	0.253264	0.0540141	3.07252e-06	-0.0048571	0.0139161	0.727069	21.9853
genus.Coprobacter	rs189356	G	A	0.0781125	0.0171916	6.26291e-06	0.0115579	0.0065571	0.0779608	20.6446
genus.Coprobacter	rs213863	C	T	-0.0887412	0.0188377	2.34883e-06	-0.0072576	0.0072936	0.319705	22.1918
genus.Coprobacter	rs28402691	T	C	0.110695	0.0251199	9.55668e-06	0.0118433	0.0094165	0.208493	19.4188
genus.Coprobacter	rs305411	A	G	0.129218	0.0264518	1.00906e-06	-0.0074117	0.0104239	0.477065	23.8638
genus.Coprobacter	rs3828477	G	T	-0.091218	0.019569	2.88974e-06	-0.0037281	0.0076471	0.625888	21.7281
genus.Coprobacter	rs72821405	T	C	-0.147365	0.0319978	4.7576e-06	-0.0118637	0.0118365	0.316199	21.2105
genus.Coprobacter	rs74919520	G	A	0.125703	0.0276296	5.76326e-06	0.0073396	0.0102995	0.476082	20.6987
genus.Coprococcus1	rs1010560	C	A	0.0580232	0.0122722	1.95915e-06	0.0013831	0.0071116	0.845794	22.3544
genus.Coprococcus1	rs12794898	G	T	0.0903299	0.0197212	4.91531e-06	0.0025321	0.0119621	0.832361	20.9795
genus.Coprococcus1	rs1519491	T	C	0.0499197	0.0113558	8.95283e-06	-0.0003087	0.0066311	0.962872	19.3246
genus.Coprococcus1	rs1576241	A	G	-0.0510343	0.0109535	3.32862e-06	0.0150897	0.0065489	0.0212134	21.7082
genus.Coprococcus1	rs1762123	C	T	-0.0891532	0.0198554	8.01468e-06	-0.0180434	0.0144363	0.21135	20.1612
genus.Coprococcus1	rs2907920	A	G	0.0561173	0.0126824	7.65327e-06	-0.0028624	0.0072819	0.69426	19.5791
genus.Coprococcus1	rs4277593	G	A	-0.0585649	0.0109914	1.13969e-07	0.0114415	0.006539	0.0801641	28.3904
genus.Coprococcus1	rs56405618	A	G	-0.08963	0.0186508	1.57195e-06	0.0231392	0.010873	0.0333254	23.0946
genus.Coprococcus1	rs73031725	T	C	0.167591	0.0355224	1.97917e-06	-0.0209371	0.0164314	0.202589	22.2586
genus.Coprococcus1	rs73167075	T	C	0.0573137	0.0127573	8.56864e-06	0.0016488	0.0077019	0.830489	20.1836
genus.Coprococcus1	rs74101919	T	C	-0.0718989	0.0144651	1.03291e-06	0.0127171	0.0084049	0.130267	24.7059
genus.Coprococcus1	rs946513	C	T	0.205899	0.0460018	8.61855e-06	0.0025613	0.0140058	0.854899	20.0336
genus.Coprococcus2	rs10070053	A	G	0.0594312	0.0135375	7.64883e-06	0.0069494	0.0066854	0.298576	19.273
genus.Coprococcus2	rs12634070	T	C	0.0736486	0.0164921	9.95104e-06	-0.010341	0.0080203	0.197275	19.9423
genus.Coprococcus2	rs2482516	C	T	0.0754415	0.0164619	4.72333e-06	-0.0018401	0.0081595	0.821581	21.0021
genus.Coprococcus2	rs35890118	A	G	-0.066536	0.0147661	8.25962e-06	-0.003724	0.0072906	0.609494	20.304
genus.Coprococcus2	rs61823518	A	C	-0.0955381	0.0215724	6.68258e-06	0.0079851	0.0107823	0.458947	19.6135
genus.Coprococcus2	rs6677933	C	T	-0.0804405	0.0164216	1.18501e-06	0.0105944	0.0079269	0.181381	23.9948
genus.Coprococcus2	rs72680320	T	C	-0.0649382	0.013919	2.27115e-06	-0.0010928	0.0065853	0.868204	21.7663
genus.Coprococcus2	rs9426473	A	G	0.0727361	0.0161662	6.30687e-06	0.0028819	0.007992	0.718397	20.2435
genus.Coprococcus3	rs10810043	A	G	0.0515518	0.0115923	9.27424e-06	0.0023402	0.0067457	0.728658	19.7764
genus.Coprococcus3	rs11077359	T	C	-0.0645443	0.0148833	9.63598e-06	0.006559	0.0080143	0.413122	18.8069
genus.Coprococcus3	rs11080344	C	T	0.0516921	0.0113054	4.78692e-06	0.0071474	0.0066123	0.279732	20.9062
genus.Coprococcus3	rs13247359	G	A	0.051211	0.0113031	7.32611e-06	-0.0025651	0.0065284	0.694376	20.5273
genus.Coprococcus3	rs13394391	C	T	-0.0709302	0.0150918	2.20317e-06	-0.0062627	0.0088003	0.476687	22.0892
genus.Coprococcus3	rs178271	T	C	0.145257	0.0294239	7.81088e-07	-0.009175	0.0141117	0.51558	24.371
genus.Coprococcus3	rs4575475	G	A	0.0619514	0.0137787	7.04284e-06	-0.0003094	0.0078548	0.968584	20.2155
genus.Coprococcus3	rs7521171	G	A	-0.0596434	0.0129279	4.32242e-06	0.0068396	0.0073891	0.354638	21.2849
genus.Coprococcus3	rs8100692	T	C	0.0577411	0.0113476	4.16459e-07	-0.0051785	0.0066107	0.433423	25.8918
genus.DefluviitaleaceaeUCG011	rs112893842	T	C	0.11381	0.0232806	1.44535e-06	0.0052838	0.0099013	0.593585	23.8988
genus.DefluviitaleaceaeUCG011	rs1582238	T	C	0.0805036	0.0167257	1.56775e-06	-0.0002232	0.0069857	0.974508	23.1667
genus.DefluviitaleaceaeUCG011	rs2892880	G	A	0.0817755	0.0181686	6.82881e-06	-0.0195326	0.0076314	0.0104825	20.2582
genus.DefluviitaleaceaeUCG011	rs4344384	G	T	0.0715978	0.0156309	4.83238e-06	-0.0089669	0.0065712	0.172386	20.9812
genus.DefluviitaleaceaeUCG011	rs4677103	A	G	0.0977912	0.0197263	9.59557e-07	-0.00206	0.0085024	0.808561	24.5758
genus.DefluviitaleaceaeUCG011	rs55658617	T	C	0.174369	0.0362226	2.15292e-06	-0.0002998	0.0121143	0.980255	23.1728
genus.DefluviitaleaceaeUCG011	rs72731813	C	T	-0.147383	0.0293796	4.33116e-07	0.0253614	0.0118429	0.0322353	25.1653
genus.DefluviitaleaceaeUCG011	rs9608282	T	G	0.142939	0.0299793	2.52045e-06	0.017251	0.0123095	0.161084	22.7332
genus.DefluviitaleaceaeUCG011	rs9725395	A	G	-0.13834	0.029554	3.51921e-06	-0.0064166	0.0121601	0.597724	21.9109
genus.Desulfovibrio	rs12031543	T	C	-0.127185	0.0281887	6.54764e-06	0.0022473	0.0140266	0.872708	20.3573
genus.Desulfovibrio	rs13066142	G	A	0.119141	0.0250891	3.78665e-06	-0.0059149	0.0118898	0.618853	22.5502
genus.Desulfovibrio	rs16863365	A	G	0.109402	0.0226964	1.7945e-06	-0.0065385	0.0097165	0.500992	23.2349
genus.Desulfovibrio	rs2032031	A	G	-0.0654931	0.0148681	9.14277e-06	0.0211636	0.0065749	0.0012871	19.4035
genus.Desulfovibrio	rs2590913	G	A	0.154496	0.0339396	6.65421e-06	-0.0101762	0.0120104	0.396836	20.7213
genus.Desulfovibrio	rs2853179	C	T	0.0811971	0.0174234	2.42439e-06	-0.0092841	0.0077954	0.233667	21.7177
genus.Desulfovibrio	rs4797774	G	A	0.212582	0.0470044	5.64315e-06	-0.0059432	0.0159422	0.7093	20.4538
genus.Desulfovibrio	rs6580353	T	C	0.0770979	0.0169735	4.93857e-06	-0.0067202	0.0080127	0.401638	20.632
genus.Desulfovibrio	rs72647089	T	G	-0.106594	0.0239337	8.29763e-06	0.0005459	0.011026	0.960515	19.8358
genus.Desulfovibrio	rs7729080	C	A	-0.070287	0.0157691	9.95869e-06	0.0085824	0.0070283	0.222039	19.8671
genus.Dialister	rs10138457	T	C	-0.113054	0.0261933	7.88122e-06	0.0138459	0.0130361	0.288183	18.6291
genus.Dialister	rs10938938	G	A	-0.0773514	0.0170915	7.37063e-06	0.003851	0.0083098	0.643056	20.4822
genus.Dialister	rs11071887	T	C	0.0662403	0.0146315	5.91407e-06	-0.0028747	0.0073364	0.695181	20.4959
genus.Dialister	rs11166701	G	A	-0.0655301	0.013186	5.50746e-07	-0.0027545	0.0065511	0.674148	24.6976
genus.Dialister	rs2314294	T	C	0.0865932	0.0193719	8.07899e-06	-0.0039979	0.0094001	0.670613	19.9813
genus.Dialister	rs2435610	A	C	0.0647131	0.0143314	5.93269e-06	-0.0029064	0.0072727	0.689431	20.3895
genus.Dialister	rs4747450	C	A	0.0668509	0.0147685	5.83729e-06	-0.0094257	0.0074169	0.203783	20.4899
genus.Dialister	rs4753063	G	A	-0.0596297	0.0130052	4.85684e-06	0.0117592	0.0065767	0.0737737	21.0229
genus.Dialister	rs75416973	A	G	0.0727223	0.016451	9.46091e-06	-0.0040683	0.0084354	0.629601	19.5412
genus.Dialister	rs764177	C	A	-0.0601454	0.0135366	9.60772e-06	-0.0001759	0.0070138	0.979995	19.7418
genus.Dialister	rs76680460	G	A	-0.161296	0.0364332	8.19213e-06	-0.0006457	0.014711	0.964988	19.5999
genus.Dorea	rs11150408	T	G	0.0488254	0.0109063	7.05777e-06	0.0053803	0.0065475	0.411225	20.0417
genus.Dorea	rs12537781	T	C	-0.055544	0.0125223	9.15137e-06	-0.0002692	0.0074276	0.971085	19.6746
genus.Dorea	rs13279148	G	A	0.0715309	0.0150878	2.25283e-06	0.0161046	0.0089587	0.0722319	22.477
genus.Dorea	rs1899291	C	T	0.0697217	0.0150285	4.56686e-06	0.0079575	0.0097637	0.415067	21.5232
genus.Dorea	rs3005511	A	G	0.0516127	0.0112852	5.28702e-06	0.0001977	0.0069219	0.977219	20.9166
genus.Dorea	rs345219	T	G	-0.0497368	0.0112621	8.8006e-06	-0.0020114	0.0068849	0.770174	19.5038
genus.Dorea	rs3752849	G	A	0.163846	0.036608	7.68057e-06	-0.0258273	0.0172318	0.133921	20.0318
genus.Dorea	rs4793307	C	T	0.0574165	0.0122472	4.0069e-06	-0.0087852	0.0074354	0.237386	21.9787
genus.Dorea	rs62503162	A	G	-0.0974091	0.0194379	7.46605e-07	-0.0124462	0.0115092	0.279515	25.1131
genus.Dorea	rs73729431	C	T	-0.13745	0.0299983	3.1674e-06	0.003321	0.0142975	0.81632	20.9941
genus.Eggerthella	rs112205261	T	C	-0.188618	0.0403613	3.34648e-06	0.0071201	0.0132695	0.59156	21.8391
genus.Eggerthella	rs13070736	A	C	-0.121331	0.0272024	7.61915e-06	-0.0171557	0.0094489	0.0694262	19.8944
genus.Eggerthella	rs1784446	G	A	0.0907728	0.0198096	5.23136e-06	0.0066705	0.0066071	0.312691	20.9972
genus.Eggerthella	rs2223081	G	A	0.102572	0.0221108	3.88889e-06	-0.003753	0.0074902	0.616328	21.5203
genus.Eggerthella	rs2240838	A	G	0.0980582	0.0197653	7.36205e-07	-0.0074133	0.0066612	0.265748	24.6128
genus.Eggerthella	rs2877457	G	A	-0.093486	0.0210208	9.02708e-06	4.76e-05	0.0071813	0.994707	19.7787
genus.Eggerthella	rs3851328	T	G	-0.107774	0.0236527	4.17589e-06	0.0040408	0.0077156	0.600475	20.762
genus.Eggerthella	rs4985746	G	A	0.110522	0.0247653	5.71461e-06	0.0058657	0.0078645	0.455759	19.9165
genus.Eggerthella	rs6430926	C	T	0.0879736	0.0197127	8.37122e-06	0.0005342	0.0065489	0.934987	19.9164
genus.Eggerthella	rs67490567	T	C	0.108495	0.0245457	8.94216e-06	-0.0123351	0.0085123	0.147313	19.5374
genus.Eggerthella	rs76663501	C	T	0.175349	0.0378576	4.82574e-06	0.0100377	0.0113522	0.376586	21.4537
genus.Eisenbergiella	rs11027642	C	T	0.129006	0.0284844	4.91871e-06	-0.0056301	0.0099472	0.571393	20.5118
genus.Eisenbergiella	rs11079158	T	C	0.100627	0.022546	7.34849e-06	-0.0066383	0.0076466	0.385319	19.9199
genus.Eisenbergiella	rs11938607	T	C	0.0978125	0.0216636	8.2182e-06	0.0029044	0.0077919	0.709338	20.3859
genus.Eisenbergiella	rs12257723	A	C	-0.0952742	0.0211569	8.85121e-06	0.0026075	0.0072999	0.720943	20.279
genus.Eisenbergiella	rs12710729	C	A	0.0893384	0.0199069	9.8441e-06	-0.0096438	0.0068778	0.160865	20.1404
genus.Eisenbergiella	rs13258851	A	G	0.137001	0.0302124	7.74648e-06	-0.0170124	0.0108427	0.116643	20.5626
genus.Eisenbergiella	rs1508033	A	C	0.091546	0.0195787	3.22889e-06	0.0044355	0.0068429	0.516866	21.8632
genus.Eisenbergiella	rs1553971	T	G	0.120965	0.0263054	5.26837e-06	-0.0347956	0.0091767	0.0001496	21.1459
genus.Eisenbergiella	rs2683098	C	T	0.107319	0.022515	2.2375e-06	0.0007176	0.0079912	0.928447	22.72
genus.Eisenbergiella	rs3812426	G	A	0.106447	0.0224159	2.71687e-06	0.0056401	0.0077438	0.46641	22.5505
genus.Eisenbergiella	rs4462860	G	A	0.0939071	0.0201104	4.16221e-06	0.0009569	0.0069702	0.890811	21.8049
genus.Enterorhabdus	rs10098492	T	C	0.132323	0.0293688	6.40572e-06	-0.0181268	0.0115344	0.116055	20.3001
genus.Enterorhabdus	rs114731706	T	G	0.182308	0.0382298	2.17342e-06	0.0052036	0.0141461	0.712987	22.7409
genus.Enterorhabdus	rs2051957	C	T	0.0843291	0.0189864	8.89859e-06	0.0007178	0.0074832	0.923584	19.7274
genus.Enterorhabdus	rs3017103	A	G	0.0980897	0.0208995	2.94044e-06	-0.0095743	0.0085418	0.262338	22.0281
genus.Enterorhabdus	rs73331712	T	C	0.26199	0.055123	4.84923e-06	-0.0170868	0.0155641	0.272278	22.5893
genus.Enterorhabdus	rs77655283	G	A	0.132988	0.0298306	5.88042e-06	0.0170181	0.0123625	0.16864	19.8747
genus.Erysipelatoclostridium	rs1434153	G	A	-0.0684526	0.0152443	6.85295e-06	-0.0120274	0.007139	0.0920375	20.1634
genus.Erysipelatoclostridium	rs16936671	C	T	-0.0968026	0.0217883	6.04309e-06	0.0048556	0.0096969	0.616559	19.7391
genus.Erysipelatoclostridium	rs17804233	T	C	-0.0662914	0.0144203	4.58605e-06	-0.0039544	0.0065522	0.546168	21.1332
genus.Erysipelatoclostridium	rs2901723	C	A	0.0641339	0.0144295	8.79469e-06	0.013425	0.0065365	0.0399897	19.7549
genus.Erysipelatoclostridium	rs340991	A	G	-0.0740482	0.0158891	3.74942e-06	-0.0054278	0.0071363	0.446901	21.7184
genus.Erysipelatoclostridium	rs3804326	A	G	0.14147	0.0336352	9.85273e-06	-0.001898	0.0124746	0.879068	17.6905
genus.Erysipelatoclostridium	rs45480394	T	G	-0.0687134	0.0151835	7.66155e-06	-0.0025338	0.0067751	0.708415	20.4804
genus.Erysipelatoclostridium	rs4697572	A	G	-0.0810636	0.0163308	7.5935e-07	-0.0143899	0.007508	0.0552882	24.6397
genus.Erysipelatoclostridium	rs58236560	G	T	-0.111157	0.0234426	2.1612e-06	0.0112413	0.0109197	0.303267	22.4834
genus.Erysipelatoclostridium	rs61806970	C	T	0.142548	0.0320688	9.0941e-06	-0.0362923	0.014026	0.0096677	19.7586
genus.Erysipelatoclostridium	rs622418	A	G	-0.0668051	0.0143224	3.68156e-06	0.0133482	0.0065439	0.0413692	21.7563
genus.Erysipelatoclostridium	rs6474512	A	C	0.067015	0.0143201	3.01546e-06	-0.0121905	0.0066477	0.0666854	21.9003
genus.Erysipelatoclostridium	rs710230	T	C	0.143381	0.0281514	6.3312e-07	0.0420389	0.0128464	0.0010663	25.9409
genus.Erysipelatoclostridium	rs7221249	A	G	0.0839861	0.0142741	4.30951e-09	0.00672	0.0065777	0.306955	34.619
genus.Erysipelatoclostridium	rs9590927	G	A	-0.0646003	0.0143479	6.39042e-06	-0.0038651	0.0065568	0.555541	20.2717
genus.ErysipelotrichaceaeUCG003	rs10164067	T	G	-0.10326	0.0212405	1.13086e-06	-0.0097929	0.0116161	0.399205	23.6339
genus.ErysipelotrichaceaeUCG003	rs11666127	A	G	-0.0719187	0.0161371	7.90414e-06	-0.0054073	0.0088812	0.542626	19.8626
genus.ErysipelotrichaceaeUCG003	rs11994308	C	T	0.115417	0.0242503	1.32563e-06	-0.0281908	0.0136194	0.0384609	22.6522
genus.ErysipelotrichaceaeUCG003	rs12251396	A	G	-0.0705399	0.0158766	9.51839e-06	0.0042712	0.0084994	0.615297	19.7404
genus.ErysipelotrichaceaeUCG003	rs17798136	G	A	0.158818	0.0347674	3.23598e-06	-0.0009776	0.0161234	0.95165	20.8666
genus.ErysipelotrichaceaeUCG003	rs28568391	A	G	-0.0583911	0.0118741	6.41953e-07	-0.0143352	0.0066192	0.0303327	24.1822
genus.ErysipelotrichaceaeUCG003	rs4758231	G	T	-0.0551754	0.0122047	6.54912e-06	0.0051777	0.0070724	0.464108	20.438
genus.ErysipelotrichaceaeUCG003	rs59068084	T	G	0.0564772	0.0120224	3.11742e-06	0.0201468	0.0066373	0.0024024	22.0681
genus.ErysipelotrichaceaeUCG003	rs59104037	A	G	-0.0951263	0.0204742	4.48256e-06	-0.0092393	0.0114889	0.421288	21.5867
genus.ErysipelotrichaceaeUCG003	rs62403464	T	C	-0.0731743	0.0156516	3.43738e-06	0.012281	0.0087566	0.160768	21.8576
genus.ErysipelotrichaceaeUCG003	rs6875357	C	T	0.165673	0.0353831	6.69637e-06	0.0003009	0.0160121	0.985005	21.9237
genus.ErysipelotrichaceaeUCG003	rs73074432	C	T	0.072154	0.0164378	9.9902e-06	-0.0071063	0.0090521	0.43243	19.2679
genus.ErysipelotrichaceaeUCG003	rs74988980	G	A	-0.133141	0.0348574	8.64276e-06	0.0013557	0.0155593	0.930566	14.5893
genus.ErysipelotrichaceaeUCG003	rs75949021	T	C	-0.169667	0.0374238	3.57507e-06	-0.007084	0.0146943	0.629741	20.5541
genus.ErysipelotrichaceaeUCG003	rs76502207	T	C	0.144844	0.0289929	6.41121e-07	0.0134947	0.0136312	0.322179	24.9583
genus.ErysipelotrichaceaeUCG003	rs8053479	A	G	-0.0838212	0.0186509	5.83413e-06	0.003664	0.0100547	0.715554	20.198
genus.Escherichia	rs112767262	T	C	0.0732963	0.0163589	8.20636e-06	0.0042838	0.0083871	0.60952	20.0751
genus.Escherichia	rs113127095	A	G	0.151009	0.0323434	3.33349e-06	0.0001778	0.0138046	0.989725	21.799
genus.Escherichia	rs113513883	A	G	0.172283	0.038041	5.27716e-06	-0.0017271	0.0139439	0.901425	20.5108
genus.Escherichia	rs1154904	A	G	-0.0613376	0.0130644	3.03751e-06	0.0082856	0.0065584	0.206463	22.0431
genus.Escherichia	rs118526	C	A	-0.0594401	0.013598	7.99566e-06	0.0023992	0.0066566	0.718533	19.1077
genus.Escherichia	rs2798105	A	G	-0.100851	0.0222045	8.24501e-06	-0.0145006	0.0112631	0.197941	20.6289
genus.Escherichia	rs4731451	G	A	-0.0609885	0.0135157	7.4731e-06	-0.0045051	0.0068147	0.508557	20.3619
genus.Escherichia	rs57024273	T	C	0.0626172	0.0139919	9.70464e-06	0.0100322	0.0072528	0.166595	20.028
genus.Escherichia	rs592299	T	C	-0.0592004	0.0129486	4.76927e-06	0.0018024	0.0065596	0.783499	20.9026
genus.Escherichia	rs73208162	A	G	-0.119296	0.024839	2.19391e-06	0.0097759	0.0127583	0.443531	23.0665
genus.Eubacteriumbrachygroup	rs112617308	T	C	-0.170873	0.0362844	2.38033e-06	0.0051063	0.0108822	0.638901	22.1773
genus.Eubacteriumbrachygroup	rs12151423	A	G	0.101329	0.0227324	9.2705e-06	-0.0043896	0.0065702	0.504063	19.8688
genus.Eubacteriumbrachygroup	rs13139592	T	C	-0.145997	0.0327192	7.96753e-06	0.0029615	0.0090975	0.744785	19.9104
genus.Eubacteriumbrachygroup	rs1384962	A	G	0.120888	0.0266264	6.99292e-06	-0.0095122	0.0078752	0.227095	20.6131
genus.Eubacteriumbrachygroup	rs2913110	C	T	0.105143	0.022942	4.55806e-06	-5.01e-05	0.0066378	0.993975	21.0039
genus.Eubacteriumbrachygroup	rs4862235	G	A	0.104806	0.0225751	3.73143e-06	0.0004476	0.0066429	0.946281	21.5533
genus.Eubacteriumbrachygroup	rs62348779	T	C	-0.201481	0.043286	3.78122e-06	-0.0172419	0.012561	0.169862	21.6656
genus.Eubacteriumbrachygroup	rs6591893	G	A	0.108225	0.0240319	7.34344e-06	-0.0077468	0.0070688	0.273116	20.2807
genus.Eubacteriumbrachygroup	rs720439	A	G	-0.111927	0.0251252	7.02827e-06	0.0036928	0.0075643	0.625418	19.8449
genus.Eubacteriumbrachygroup	rs73199919	T	C	-0.236717	0.0531335	8.15524e-06	-0.0049231	0.0131984	0.709145	19.8482
genus.Eubacteriumcoprostanoligenesgroup	rs1020520	T	G	-0.0590705	0.0132929	8.88975e-06	-0.0168061	0.0083115	0.0431727	19.7471
genus.Eubacteriumcoprostanoligenesgroup	rs10444197	A	G	-0.0505823	0.0113455	5.98464e-06	0.0030414	0.0069777	0.662931	19.8768
genus.Eubacteriumcoprostanoligenesgroup	rs11052069	T	C	0.0477832	0.0107833	9.37949e-06	0.0061106	0.0065758	0.352762	19.6356
genus.Eubacteriumcoprostanoligenesgroup	rs11720857	C	T	0.0630776	0.0144485	9.26255e-06	-0.0108478	0.0086545	0.210053	19.0592
genus.Eubacteriumcoprostanoligenesgroup	rs12906958	C	T	-0.0533159	0.0115935	4.34803e-06	-0.0018965	0.0070566	0.788119	21.1488
genus.Eubacteriumcoprostanoligenesgroup	rs17159861	C	T	0.0962228	0.0168388	1.03787e-08	-0.0060016	0.0101698	0.555097	32.6537
genus.Eubacteriumcoprostanoligenesgroup	rs2644213	G	A	0.0538845	0.0121245	9.85638e-06	-0.0064104	0.0077263	0.406721	19.7517
genus.Eubacteriumcoprostanoligenesgroup	rs4076415	T	G	0.0515152	0.0110294	1.98974e-06	0.006825	0.0066998	0.308357	21.8155
genus.Eubacteriumcoprostanoligenesgroup	rs62024432	C	T	-0.0769698	0.0172101	7.50207e-06	0.0131933	0.0108047	0.22206	20.0019
genus.Eubacteriumcoprostanoligenesgroup	rs6762473	C	A	0.0521584	0.0112353	4.26113e-06	0.0141444	0.0068661	0.039394	21.5517
genus.Eubacteriumcoprostanoligenesgroup	rs76898927	G	A	0.123055	0.0266375	4.78979e-06	0.0041148	0.0153659	0.788864	21.3409
genus.Eubacteriumcoprostanoligenesgroup	rs79895140	T	C	-0.0641017	0.0141153	8.61816e-06	-0.0134505	0.0084839	0.112872	20.6234
genus.Eubacteriumcoprostanoligenesgroup	rs9648214	T	C	-0.0828719	0.016431	2.5203e-07	-4.04e-05	0.0097272	0.996685	25.4383
genus.Eubacteriumeligensgroup	rs12719051	A	G	0.0916626	0.0208183	7.11766e-06	-0.003986	0.0104229	0.702149	19.3862
genus.Eubacteriumeligensgroup	rs182318	G	A	-0.0824941	0.0195615	8.39837e-06	0.0064925	0.012005	0.588633	17.7845
genus.Eubacteriumeligensgroup	rs2200429	A	G	-0.0888825	0.0198479	5.29721e-06	-0.0023934	0.0114972	0.835091	20.0541
genus.Eubacteriumeligensgroup	rs265534	T	G	-0.0563756	0.0120127	2.26758e-06	0.0052582	0.0066064	0.426073	22.0242
genus.Eubacteriumeligensgroup	rs4583233	A	C	0.0670205	0.0128122	2.83852e-07	0.0042302	0.0068629	0.537638	27.3633
genus.Eubacteriumeligensgroup	rs56080211	C	T	0.123093	0.0282743	9.1429e-06	-0.0054995	0.0135665	0.685201	18.9531
genus.Eubacteriumeligensgroup	rs6923695	T	G	0.103268	0.0229525	4.87406e-06	0.0105635	0.0120776	0.381768	20.2428
genus.Eubacteriumfissicatenagroup	rs10147907	T	G	0.172263	0.039601	8.27246e-06	-0.004552	0.0116853	0.69687	18.9222
genus.Eubacteriumfissicatenagroup	rs11818408	G	A	0.10585	0.0237114	8.20015e-06	0.0109003	0.0066088	0.0990755	19.9283
genus.Eubacteriumfissicatenagroup	rs11876297	T	C	0.131469	0.0281712	2.66556e-06	-0.006899	0.0077231	0.371703	21.779
genus.Eubacteriumfissicatenagroup	rs151257695	A	G	0.20951	0.0454847	3.09681e-06	0.0171822	0.0127046	0.176236	21.2167
genus.Eubacteriumfissicatenagroup	rs1768152	T	C	0.139489	0.0316186	8.70054e-06	0.0148114	0.0092724	0.110186	19.4622
genus.Eubacteriumfissicatenagroup	rs2733072	G	A	0.109644	0.0228306	1.49089e-06	0.0125624	0.0066945	0.0605844	23.0641
genus.Eubacteriumfissicatenagroup	rs3771393	C	T	0.130842	0.0266671	7.37909e-07	0.0089426	0.0073773	0.225444	24.0738
genus.Eubacteriumfissicatenagroup	rs6934739	A	G	0.111463	0.0252788	9.75326e-06	-0.0187482	0.0072558	0.0097696	19.4425
genus.Eubacteriumfissicatenagroup	rs7104872	G	A	0.138612	0.0291906	2.7315e-06	-0.0167809	0.008443	0.04686	22.5484
genus.Eubacteriumhalliigroup	rs10501370	C	T	-0.115589	0.0252489	5.41918e-06	-0.0009983	0.015607	0.948996	20.9579
genus.Eubacteriumhalliigroup	rs10798999	C	T	0.0601661	0.0126752	2.60558e-06	0.0159484	0.0078865	0.0431514	22.5315
genus.Eubacteriumhalliigroup	rs10808115	A	C	-0.0504747	0.0109922	4.42448e-06	-0.0062377	0.0065548	0.341286	21.0851
genus.Eubacteriumhalliigroup	rs117748144	T	C	-0.126582	0.028712	7.86002e-06	-0.0191363	0.0144846	0.18645	19.4365
genus.Eubacteriumhalliigroup	rs13116360	T	C	0.154124	0.0297185	2.94487e-07	-0.0041779	0.0142198	0.768905	26.896
genus.Eubacteriumhalliigroup	rs138531890	A	G	0.153138	0.0349456	5.4306e-06	-0.0094229	0.014659	0.520349	19.2036
genus.Eubacteriumhalliigroup	rs17074066	T	C	-0.0813986	0.0189272	9.34905e-06	0.0093876	0.0115181	0.415052	18.4952
genus.Eubacteriumhalliigroup	rs17474256	G	A	0.0810805	0.0184573	9.45445e-06	-8.27e-06	0.0110478	0.999403	19.2973
genus.Eubacteriumhalliigroup	rs281379	A	G	-0.0499523	0.0112153	9.32796e-06	0.0018909	0.0065619	0.773222	19.8377
genus.Eubacteriumhalliigroup	rs28584818	A	G	0.126115	0.0268627	4.43235e-06	0.0135845	0.0146409	0.353487	22.0412
genus.Eubacteriumhalliigroup	rs60254196	A	G	-0.0522832	0.0111865	2.69672e-06	-0.0058444	0.0065688	0.373615	21.8442
genus.Eubacteriumhalliigroup	rs630939	C	T	-0.0508914	0.0114352	9.15759e-06	-0.0078939	0.006646	0.234928	19.8062
genus.Eubacteriumhalliigroup	rs6550770	T	C	-0.198087	0.0443545	4.823e-06	-0.0184284	0.0145423	0.205074	19.9452
genus.Eubacteriumhalliigroup	rs74018587	C	T	0.208943	0.043822	3.70257e-06	-0.0258311	0.0185552	0.163886	22.7337
genus.Eubacteriumhalliigroup	rs78056098	G	T	-0.0507411	0.0113758	8.28818e-06	0.0023696	0.0068373	0.728916	19.8955
genus.Eubacteriumhalliigroup	rs949971	T	G	-0.0540164	0.0116101	3.29002e-06	-0.00315	0.0067553	0.641001	21.6462
genus.Eubacteriumnodatumgroup	rs10263623	C	T	0.193496	0.0439023	8.90706e-06	-0.0034687	0.0107237	0.746348	19.4253
genus.Eubacteriumnodatumgroup	rs10458299	T	C	-0.187753	0.041969	8.36714e-06	-0.0097914	0.0116958	0.402497	20.0131
genus.Eubacteriumnodatumgroup	rs11006576	A	G	-0.110167	0.024593	7.98664e-06	0.0017661	0.0065965	0.788906	20.067
genus.Eubacteriumnodatumgroup	rs113893692	C	T	-0.185107	0.0403573	5.75702e-06	0.0135226	0.0101087	0.180989	21.0379
genus.Eubacteriumnodatumgroup	rs34297067	A	G	-0.186907	0.0341475	6.59784e-08	0.0067914	0.0090666	0.45382	29.9593
genus.Eubacteriumnodatumgroup	rs61841040	G	T	0.160621	0.0341609	3.56141e-06	0.0111457	0.009085	0.219886	22.1078
genus.Eubacteriumnodatumgroup	rs6818880	A	G	-0.110081	0.0245964	7.8254e-06	-0.0050414	0.0066041	0.445242	20.0298
genus.Eubacteriumnodatumgroup	rs77910827	C	T	0.201788	0.0413568	9.05381e-07	0.017978	0.010874	0.0982712	23.8066
genus.Eubacteriumnodatumgroup	rs7827125	C	T	0.1223	0.0271331	7.17355e-06	-0.002154	0.007287	0.767544	20.3166
genus.Eubacteriumnodatumgroup	rs7880204	T	C	-0.125454	0.0275303	6.83884e-06	-0.0056028	0.0074291	0.450747	20.7656
genus.Eubacteriumnodatumgroup	rs9425984	T	C	-0.130234	0.0292347	7.20681e-06	-0.0076227	0.0077613	0.326026	19.845
genus.Eubacteriumoxidoreducensgroup	rs12129908	C	A	0.0893273	0.0198333	5.79516e-06	-0.0138793	0.0066129	0.0358329	20.2852
genus.Eubacteriumoxidoreducensgroup	rs12423772	G	T	0.14098	0.0295029	2.62925e-06	0.0110011	0.0107204	0.304803	22.8341
genus.Eubacteriumoxidoreducensgroup	rs2973294	G	T	0.0923559	0.0195439	2.38836e-06	0.0064556	0.0065676	0.325635	22.331
genus.Eubacteriumoxidoreducensgroup	rs34561138	G	A	0.216145	0.045992	2.51163e-06	0.0102624	0.0129987	0.429823	22.0865
genus.Eubacteriumoxidoreducensgroup	rs440215	C	T	0.0932766	0.0195294	1.65407e-06	0.0040025	0.0065817	0.543098	22.8122
genus.Eubacteriumrectalegroup	rs10248854	C	A	-0.0527827	0.0113464	4.20676e-06	-0.011773	0.0068427	0.0853373	21.6407
genus.Eubacteriumrectalegroup	rs10797540	A	G	0.0503179	0.0108389	3.53384e-06	0.0040307	0.0065905	0.540812	21.5512
genus.Eubacteriumrectalegroup	rs143694765	T	C	0.0870025	0.019779	9.75369e-06	0.0025575	0.0110539	0.817032	19.3489
genus.Eubacteriumrectalegroup	rs2884897	A	G	-0.129364	0.0289021	6.44426e-06	-0.0265998	0.0156748	0.0897005	20.034
genus.Eubacteriumrectalegroup	rs314726	T	C	0.0528824	0.0109486	1.37967e-06	-0.0028387	0.0066337	0.668712	23.3293
genus.Eubacteriumrectalegroup	rs35398954	A	G	-0.0901402	0.0174602	5.39945e-07	-0.0003521	0.0105121	0.973283	26.6526
genus.Eubacteriumrectalegroup	rs59427698	A	G	-0.0576035	0.0130853	5.36906e-06	-0.0049619	0.0076237	0.515143	19.3789
genus.Eubacteriumrectalegroup	rs62547233	A	G	0.0536319	0.0120201	9.8982e-06	-0.0237262	0.0072493	0.0010645	19.9082
genus.Eubacteriumruminantiumgroup	rs10131724	A	C	-0.199832	0.0414577	2.38663e-06	0.0059068	0.0138604	0.669988	23.2338
genus.Eubacteriumruminantiumgroup	rs10923018	G	A	0.0726438	0.0160924	6.79541e-06	-0.001347	0.006586	0.837948	20.3777
genus.Eubacteriumruminantiumgroup	rs11637981	G	T	-0.073258	0.0160888	5.43671e-06	-0.0032569	0.0066004	0.621705	20.733
genus.Eubacteriumruminantiumgroup	rs13025464	T	C	-0.0737077	0.0163786	6.96842e-06	-0.0002912	0.0067756	0.965724	20.2523
genus.Eubacteriumruminantiumgroup	rs139749	C	T	-0.0845439	0.0171791	8.58845e-07	-0.0012971	0.0069671	0.852307	24.2195
genus.Eubacteriumruminantiumgroup	rs16891896	G	A	-0.174787	0.0390573	2.3812e-06	-0.0250253	0.0149716	0.0946198	20.0269
genus.Eubacteriumruminantiumgroup	rs17519472	C	T	0.107804	0.0233984	4.70356e-06	-0.0040318	0.0093085	0.664922	21.2275
genus.Eubacteriumruminantiumgroup	rs209813	G	A	-0.103488	0.0236391	9.23146e-06	-0.0035968	0.0101183	0.722233	19.1655
genus.Eubacteriumruminantiumgroup	rs2116427	A	G	0.0911461	0.0182353	4.67364e-07	0.0105	0.0076021	0.167216	24.9833
genus.Eubacteriumruminantiumgroup	rs2229917	A	G	0.153538	0.0323922	2.15894e-06	0.0216041	0.0133098	0.104553	22.4673
genus.Eubacteriumruminantiumgroup	rs2418654	C	T	-0.0748879	0.0165852	6.17247e-06	0.0201528	0.0066519	0.0024486	20.3884
genus.Eubacteriumruminantiumgroup	rs2817174	C	T	-0.0734306	0.0163687	7.8696e-06	0.0061631	0.006756	0.361638	20.1246
genus.Eubacteriumruminantiumgroup	rs57340348	T	C	-0.0979429	0.0212166	4.93278e-06	0.006021	0.0083946	0.473224	21.3106
genus.Eubacteriumruminantiumgroup	rs606117	A	G	0.0833243	0.018056	4.81639e-06	0.0024497	0.0071037	0.730202	21.2961
genus.Eubacteriumruminantiumgroup	rs6676699	G	T	-0.0888124	0.0196447	6.37979e-06	-0.0114007	0.0081943	0.164133	20.4388
genus.Eubacteriumruminantiumgroup	rs7000472	A	G	-0.0762282	0.016523	4.06848e-06	-0.0086856	0.0067209	0.196248	21.284
genus.Eubacteriumruminantiumgroup	rs72836424	C	T	-0.139825	0.030069	2.62125e-06	-0.003154	0.0115703	0.785166	21.6237
genus.Eubacteriumruminantiumgroup	rs73139629	A	C	-0.115098	0.0247909	5.36199e-06	-0.0042529	0.0102389	0.677874	21.555
genus.Eubacteriumventriosumgroup	rs11617697	A	G	-0.143349	0.0286241	7.21757e-07	-0.0291496	0.0152979	0.0567208	25.0798
genus.Eubacteriumventriosumgroup	rs12964517	G	A	0.0587198	0.0123453	2.07499e-06	0.0110168	0.0069834	0.114668	22.6237
genus.Eubacteriumventriosumgroup	rs13082419	C	T	-0.0715522	0.016137	9.55987e-06	0.0035608	0.0090265	0.693228	19.6608
genus.Eubacteriumventriosumgroup	rs16884680	G	T	-0.0906428	0.0191909	1.73969e-06	-0.0051623	0.0112523	0.646398	22.3088
genus.Eubacteriumventriosumgroup	rs35179274	C	T	-0.0627263	0.013786	5.75792e-06	-0.0044228	0.0077402	0.567723	20.7026
genus.Eubacteriumventriosumgroup	rs3809430	T	C	-0.0548171	0.0118426	3.55317e-06	-0.0070942	0.0067227	0.291306	21.426
genus.Eubacteriumventriosumgroup	rs66746423	C	T	0.0751501	0.0164978	6.11142e-06	0.0071021	0.0093338	0.446718	20.7494
genus.Eubacteriumventriosumgroup	rs6704822	A	G	0.0739179	0.0166705	6.6223e-06	-0.0082588	0.0094032	0.379781	19.6609
genus.Eubacteriumventriosumgroup	rs72783037	C	A	0.0658926	0.0143747	6.54762e-06	-0.0103176	0.0081374	0.204826	21.0124
genus.Eubacteriumventriosumgroup	rs73615400	T	C	-0.0956303	0.0193428	9.53613e-07	-0.0119121	0.0116508	0.306578	24.443
genus.Eubacteriumventriosumgroup	rs73849225	T	C	0.0975711	0.0224388	5.20909e-06	-0.0193759	0.0133972	0.148104	18.9079
genus.Eubacteriumventriosumgroup	rs78250280	G	A	0.0749762	0.0164404	3.35791e-06	0.0012294	0.0090586	0.892046	20.7979
genus.Eubacteriumventriosumgroup	rs876734	C	T	-0.0618696	0.0132532	2.88908e-06	-0.0072547	0.0076093	0.340387	21.7927
genus.Eubacteriumventriosumgroup	rs9316536	T	G	-0.0817111	0.0183121	7.83519e-06	-0.0164953	0.0115194	0.152155	19.9107
genus.Eubacteriumxylanophilumgroup	rs10140184	A	C	0.0576795	0.012599	4.95862e-06	-0.0032511	0.0069942	0.642056	20.959
genus.Eubacteriumxylanophilumgroup	rs10917203	A	C	0.0612633	0.0130917	3.15155e-06	-0.0046971	0.0069777	0.500846	21.8983
genus.Eubacteriumxylanophilumgroup	rs112176119	C	T	-0.113455	0.0245762	3.32766e-06	0.0060873	0.0121796	0.61722	21.3119
genus.Eubacteriumxylanophilumgroup	rs13239072	G	A	0.0687427	0.0142728	1.81783e-06	-0.0045324	0.0074246	0.541556	23.1971
genus.Eubacteriumxylanophilumgroup	rs17830032	G	A	-0.160597	0.0310515	2.38893e-07	0.0014713	0.0147937	0.920779	26.7494
genus.Eubacteriumxylanophilumgroup	rs1999224	G	T	-0.0949051	0.0203503	3.75492e-06	-0.007982	0.0111394	0.473648	21.749
genus.Eubacteriumxylanophilumgroup	rs2012708	A	G	0.0573202	0.0126905	6.5254e-06	-0.0013726	0.0068568	0.841335	20.4013
genus.Eubacteriumxylanophilumgroup	rs2213117	T	G	0.0877797	0.0189012	4.21329e-06	0.0057741	0.0106455	0.587546	21.5679
genus.Eubacteriumxylanophilumgroup	rs75586835	A	G	-0.114498	0.0263455	9.38708e-06	0.0309684	0.0135209	0.0219973	18.8878
genus.Faecalibacterium	rs10927394	G	T	-0.232262	0.0512364	7.01885e-06	-0.0072236	0.0192524	0.707509	20.5494
genus.Faecalibacterium	rs114946999	C	T	-0.0861565	0.01896	5.69574e-06	-0.0110399	0.0111978	0.324181	20.6489
genus.Faecalibacterium	rs11776390	T	C	-0.078354	0.017183	6.39675e-06	0.0030739	0.0103465	0.766392	20.7932
genus.Faecalibacterium	rs1271565	C	T	-0.0576251	0.0119649	1.30169e-06	0.0130555	0.007317	0.0743796	23.1955
genus.Faecalibacterium	rs12753492	A	C	0.0641305	0.0149933	8.80273e-06	-0.0105756	0.0089882	0.23935	18.295
genus.Faecalibacterium	rs2835874	T	C	-0.0866356	0.0196496	7.54405e-06	-0.0019638	0.0125677	0.875829	19.4396
genus.Faecalibacterium	rs6910935	A	G	0.134864	0.0277032	1.37848e-06	-0.0176646	0.0139133	0.204219	23.6991
genus.Faecalibacterium	rs75499067	C	T	0.227585	0.0465522	1.76448e-06	0.0093596	0.0149669	0.531737	23.9004
genus.Faecalibacterium	rs79656633	T	C	0.145631	0.0323019	8.13557e-06	0.012452	0.015442	0.42003	20.3259
genus.Faecalibacterium	rs9536330	T	C	-0.048317	0.010797	5.33258e-06	-0.0075695	0.0067371	0.261203	20.0259
genus.FamilyXIIIAD3011group	rs11126423	C	T	0.0904399	0.0196301	5.91249e-06	0.0088666	0.0109894	0.419765	21.2263
genus.FamilyXIIIAD3011group	rs11736617	G	A	-0.0759493	0.0172101	9.02048e-06	0.0243652	0.0099687	0.0145183	19.4752
genus.FamilyXIIIAD3011group	rs12812672	T	C	-0.096065	0.020828	2.55807e-06	0.008958	0.0113146	0.428524	21.2733
genus.FamilyXIIIAD3011group	rs149302	T	C	-0.0645635	0.0143225	7.4818e-06	-0.0017793	0.0080328	0.824704	20.3206
genus.FamilyXIIIAD3011group	rs16840310	A	G	-0.0608052	0.0122149	6.75113e-07	-0.0059905	0.0068294	0.380396	24.78
genus.FamilyXIIIAD3011group	rs16940167	C	T	0.0732552	0.0159898	3.90837e-06	-0.0453535	0.0091061	6.34e-07	20.9889
genus.FamilyXIIIAD3011group	rs17156849	G	A	-0.112891	0.0245292	4.19171e-06	0.0072009	0.0125145	0.565018	21.1812
genus.FamilyXIIIAD3011group	rs62029761	A	G	0.128753	0.0276002	3.89083e-06	-0.0131623	0.0142657	0.356189	21.7616
genus.FamilyXIIIAD3011group	rs62200412	C	T	-0.0800851	0.0163834	5.80219e-07	0.0118866	0.0089397	0.183636	23.8943
genus.FamilyXIIIAD3011group	rs72730932	C	A	-0.0899559	0.0177107	6.88766e-07	0.0069287	0.009031	0.442958	25.7982
genus.FamilyXIIIAD3011group	rs739451	C	T	0.0649589	0.0147534	7.8781e-06	0.0232062	0.0081171	0.0042507	19.3862
genus.FamilyXIIIAD3011group	rs9276029	A	G	-0.0811384	0.0185669	8.92766e-06	-0.0048554	0.0095598	0.611522	19.0975
genus.FamilyXIIIAD3011group	rs9837139	A	G	0.10752	0.0240482	8.70808e-06	0.0036717	0.0132153	0.781139	19.9901
genus.FamilyXIIIAD3011group	rs11126423	C	T	0.0904399	0.0196301	5.91249e-06	0.0088666	0.0109894	0.419765	21.2263
genus.FamilyXIIIAD3011group	rs11736617	G	A	-0.0759493	0.0172101	9.02048e-06	0.0243652	0.0099687	0.0145183	19.4752
genus.FamilyXIIIAD3011group	rs12812672	T	C	-0.096065	0.020828	2.55807e-06	0.008958	0.0113146	0.428524	21.2733
genus.FamilyXIIIAD3011group	rs149302	T	C	-0.0645635	0.0143225	7.4818e-06	-0.0017793	0.0080328	0.824704	20.3206
genus.FamilyXIIIAD3011group	rs16840310	A	G	-0.0608052	0.0122149	6.75113e-07	-0.0059905	0.0068294	0.380396	24.78
genus.FamilyXIIIAD3011group	rs16940167	C	T	0.0732552	0.0159898	3.90837e-06	-0.0453535	0.0091061	6.34e-07	20.9889
genus.FamilyXIIIAD3011group	rs17156849	G	A	-0.112891	0.0245292	4.19171e-06	0.0072009	0.0125145	0.565018	21.1812
genus.FamilyXIIIAD3011group	rs62029761	A	G	0.128753	0.0276002	3.89083e-06	-0.0131623	0.0142657	0.356189	21.7616
genus.FamilyXIIIAD3011group	rs62200412	C	T	-0.0800851	0.0163834	5.80219e-07	0.0118866	0.0089397	0.183636	23.8943
genus.FamilyXIIIAD3011group	rs72730932	C	A	-0.0899559	0.0177107	6.88766e-07	0.0069287	0.009031	0.442958	25.7982
genus.FamilyXIIIAD3011group	rs739451	C	T	0.0649589	0.0147534	7.8781e-06	0.0232062	0.0081171	0.0042507	19.3862
genus.FamilyXIIIAD3011group	rs9276029	A	G	-0.0811384	0.0185669	8.92766e-06	-0.0048554	0.0095598	0.611522	19.0975
genus.FamilyXIIIAD3011group	rs9837139	A	G	0.10752	0.0240482	8.70808e-06	0.0036717	0.0132153	0.781139	19.9901
genus.FamilyXIIIUCG001	rs11126423	C	T	0.0904399	0.0196301	5.91249e-06	0.0088666	0.0109894	0.419765	21.2263
genus.FamilyXIIIUCG001	rs11736617	G	A	-0.0759493	0.0172101	9.02048e-06	0.0243652	0.0099687	0.0145183	19.4752
genus.FamilyXIIIUCG001	rs12812672	T	C	-0.096065	0.020828	2.55807e-06	0.008958	0.0113146	0.428524	21.2733
genus.FamilyXIIIUCG001	rs149302	T	C	-0.0645635	0.0143225	7.4818e-06	-0.0017793	0.0080328	0.824704	20.3206
genus.FamilyXIIIUCG001	rs16840310	A	G	-0.0608052	0.0122149	6.75113e-07	-0.0059905	0.0068294	0.380396	24.78
genus.FamilyXIIIUCG001	rs16940167	C	T	0.0732552	0.0159898	3.90837e-06	-0.0453535	0.0091061	6.34e-07	20.9889
genus.FamilyXIIIUCG001	rs17156849	G	A	-0.112891	0.0245292	4.19171e-06	0.0072009	0.0125145	0.565018	21.1812
genus.FamilyXIIIUCG001	rs62029761	A	G	0.128753	0.0276002	3.89083e-06	-0.0131623	0.0142657	0.356189	21.7616
genus.FamilyXIIIUCG001	rs62200412	C	T	-0.0800851	0.0163834	5.80219e-07	0.0118866	0.0089397	0.183636	23.8943
genus.FamilyXIIIUCG001	rs72730932	C	A	-0.0899559	0.0177107	6.88766e-07	0.0069287	0.009031	0.442958	25.7982
genus.FamilyXIIIUCG001	rs739451	C	T	0.0649589	0.0147534	7.8781e-06	0.0232062	0.0081171	0.0042507	19.3862
genus.FamilyXIIIUCG001	rs9276029	A	G	-0.0811384	0.0185669	8.92766e-06	-0.0048554	0.0095598	0.611522	19.0975
genus.FamilyXIIIUCG001	rs9837139	A	G	0.10752	0.0240482	8.70808e-06	0.0036717	0.0132153	0.781139	19.9901
genus.Flavonifractor	rs114873521	C	T	-0.130067	0.0294087	7.12522e-06	0.0119841	0.0132953	0.367386	19.5605
genus.Flavonifractor	rs11811696	T	C	-0.116063	0.0241012	2.07346e-06	-0.0170348	0.0114657	0.137353	23.1904
genus.Flavonifractor	rs12030302	A	G	-0.0692276	0.0137467	5.6084e-07	-0.0054415	0.0065772	0.408055	25.3607
genus.Flavonifractor	rs34066017	A	G	0.0764294	0.0159789	1.52086e-06	0.0164931	0.0074329	0.0264908	22.8784
genus.Flavonifractor	rs806808	T	C	0.0667272	0.0136557	1.17972e-06	-0.0157837	0.0065321	0.0156784	23.8767
genus.Fusicatenibacter	rs10439674	A	G	-0.0572129	0.0130007	7.68485e-06	-0.0085991	0.0081737	0.292778	19.3667
genus.Fusicatenibacter	rs167879	C	T	-0.0659543	0.0148763	5.86893e-06	-0.0052033	0.0086282	0.546472	19.6562
genus.Fusicatenibacter	rs1864685	A	C	-0.0494799	0.0108105	4.96161e-06	0.0046886	0.0065428	0.473613	20.9492
genus.Fusicatenibacter	rs2025938	G	A	-0.0967298	0.0205426	2.98832e-06	-0.0237918	0.011971	0.0468718	22.1723
genus.Fusicatenibacter	rs206581	A	G	-0.0568339	0.0127894	8.95756e-06	-0.0040881	0.0078686	0.60338	19.7476
genus.Fusicatenibacter	rs2132128	G	A	-0.0771914	0.0160344	1.07686e-06	0.0126311	0.0099126	0.202578	23.1755
genus.Fusicatenibacter	rs3303	T	C	-0.0953657	0.020407	3.93891e-06	-0.0006439	0.0117314	0.956227	21.8387
genus.Fusicatenibacter	rs4378146	A	C	-0.0616691	0.0125259	7.20451e-07	-0.0115075	0.0075266	0.126287	24.2392
genus.Fusicatenibacter	rs60254196	A	G	-0.0492427	0.0109365	5.46739e-06	-0.0058444	0.0065688	0.373615	20.2735
genus.Fusicatenibacter	rs62187631	T	C	-0.0710571	0.015924	4.54526e-06	-0.0049145	0.0090742	0.588103	19.9118
genus.Fusicatenibacter	rs62353480	A	G	-0.0701397	0.0145589	1.56768e-06	0.0140412	0.0085575	0.10084	23.2098
genus.Fusicatenibacter	rs6515626	G	A	0.141575	0.0313559	7.28654e-06	-0.0162087	0.0164183	0.323527	20.3862
genus.Fusicatenibacter	rs704418	T	C	0.0739124	0.0151073	7.77428e-07	0.0183132	0.0094663	0.053044	23.9366
genus.Fusicatenibacter	rs73103914	A	G	-0.0597324	0.0134458	8.29563e-06	0.0018964	0.0079994	0.8126	19.7355
genus.Fusicatenibacter	rs792108	T	C	-0.0508345	0.0113843	8.49535e-06	0.0061346	0.0068055	0.367363	19.939
genus.Fusicatenibacter	rs8028026	A	G	-0.0792146	0.0180505	8.0633e-06	0.0122611	0.0103183	0.234721	19.259
genus.Fusicatenibacter	rs8063430	T	C	-0.104026	0.022217	4.9289e-06	-0.0126363	0.0142577	0.375464	21.9239
genus.Fusicatenibacter	rs9905659	G	A	-0.061617	0.0136576	7.30993e-06	0.0002375	0.0085523	0.977842	20.3542
genus.Gordonibacter	rs13412653	A	C	0.107597	0.0239228	8.61141e-06	0.0026239	0.0068322	0.700938	20.2293
genus.Gordonibacter	rs16955299	G	A	-0.196423	0.0433538	6.37019e-06	0.0084107	0.0125353	0.502244	20.5272
genus.Gordonibacter	rs322296	G	A	0.17869	0.037722	4.02422e-06	-0.0066315	0.010175	0.514565	22.4393
genus.Gordonibacter	rs35042269	C	A	-0.180293	0.0403296	8.10852e-06	0.0138831	0.0119826	0.246619	19.9852
genus.Gordonibacter	rs3765837	T	G	-0.190729	0.0433608	7.16906e-06	0.0035405	0.0113057	0.754162	19.348
genus.Gordonibacter	rs4596722	A	G	0.102908	0.0231571	9.0568e-06	0.0125462	0.0065425	0.0551563	19.7484
genus.Gordonibacter	rs61934597	C	T	-0.172495	0.0388567	8.36672e-06	0.0012247	0.0111179	0.912287	19.7069
genus.Gordonibacter	rs71545975	A	G	-0.153972	0.0338918	7.03944e-06	-0.0084889	0.00945	0.369031	20.6393
genus.Gordonibacter	rs72714787	C	A	0.181405	0.0377102	1.42889e-06	-0.0125428	0.0109481	0.251936	23.1409
genus.Gordonibacter	rs72939513	A	G	-0.21399	0.0490592	7.98199e-06	-0.013854	0.0142819	0.33203	19.0259
genus.Gordonibacter	rs7294633	C	T	0.12867	0.0249946	3.43763e-07	-0.0027813	0.0072082	0.699607	26.5009
genus.Gordonibacter	rs768830	G	A	0.149852	0.0333315	7.75583e-06	0.0050915	0.0096612	0.59819	20.2124
genus.Haemophilus	rs10781340	G	A	0.0948915	0.0203221	4.32266e-06	0.0073868	0.0086803	0.394782	21.8031
genus.Haemophilus	rs111582866	G	A	-0.124265	0.026016	1.27347e-06	-0.012173	0.0106517	0.253112	22.8149
genus.Haemophilus	rs35509	G	A	0.128249	0.0268779	2.00952e-06	0.0017163	0.01114	0.877553	22.7676
genus.Haemophilus	rs4822728	T	C	0.0705861	0.0151388	3.47849e-06	-8.35e-05	0.0067448	0.990127	21.7399
genus.Haemophilus	rs76022354	C	T	0.244638	0.0505504	1.83031e-06	-0.0321483	0.0160067	0.0445981	23.4205
genus.Haemophilus	rs78909003	T	C	-0.246256	0.0503924	1.66745e-06	0.007701	0.0145948	0.597738	23.8805
genus.Haemophilus	rs9328464	T	C	0.0723095	0.0148799	1.42269e-06	-0.015402	0.0065114	0.0180108	23.615
genus.Haemophilus	rs9382510	C	T	-0.093521	0.0172649	7.12051e-08	0.0121712	0.0077269	0.115217	29.3422
genus.Haemophilus	rs9895850	T	C	-0.192957	0.0416755	2.1406e-06	-0.009841	0.0148241	0.506784	21.4367
genus.Holdemanella	rs12513188	G	A	0.0903906	0.0195276	4.6548e-06	0.0209002	0.0082703	0.0114994	21.4263
genus.Holdemanella	rs17586763	T	C	-0.227285	0.0510135	7.71949e-06	-0.0563542	0.0162462	0.0005229	19.8504
genus.Holdemanella	rs1926302	G	A	-0.107972	0.0231421	7.50141e-06	-0.0183387	0.0099651	0.0657262	21.7679
genus.Holdemanella	rs34187114	C	A	-0.104505	0.022601	5.13495e-06	0.0097587	0.0090081	0.278668	21.3807
genus.Holdemanella	rs35228298	G	A	0.0934832	0.0202886	7.29849e-06	-0.0109409	0.0080089	0.171912	21.2307
genus.Holdemanella	rs4541991	T	C	-0.0927334	0.0194435	2.10094e-06	0.0115316	0.0079679	0.147823	22.747
genus.Holdemanella	rs607782	T	C	-0.0854214	0.0172515	7.19447e-07	-0.0004525	0.0069722	0.948254	24.5177
genus.Holdemanella	rs62113381	T	C	-0.105447	0.0232029	5.53879e-06	0.0101543	0.0091331	0.26622	20.6531
genus.Holdemanella	rs73011279	T	C	-0.0961669	0.0199336	1.36046e-06	0.0130653	0.0078592	0.0964282	23.2744
genus.Holdemanella	rs75764681	T	C	-0.283103	0.0598999	1.94273e-06	-0.0046914	0.0161814	0.771872	22.3376
genus.Holdemanella	rs8113760	G	A	0.078999	0.01734	4.62395e-06	-0.0019428	0.0068317	0.776118	20.7559
genus.Holdemania	rs10885477	T	C	-0.135137	0.0301894	8.59833e-06	0.0108522	0.0134036	0.418143	20.0372
genus.Holdemania	rs11080063	G	A	-0.0665238	0.0149837	6.66887e-06	0.000231	0.0065178	0.971725	19.7113
genus.Holdemania	rs111745969	A	G	0.120677	0.0265781	3.70776e-06	-0.0094938	0.0110079	0.388439	20.6158
genus.Holdemania	rs113593397	A	G	-0.128935	0.0282526	9.35728e-06	0.0151101	0.0116591	0.194976	20.8268
genus.Holdemania	rs116500994	G	T	-0.13755	0.0293386	2.34479e-06	-0.009095	0.0127716	0.476388	21.9809
genus.Holdemania	rs12701617	A	G	-0.0660617	0.0149427	9.51844e-06	0.0035621	0.0065981	0.589285	19.5453
genus.Holdemania	rs1867876	T	C	0.0842919	0.0162192	2.7388e-07	-0.0108555	0.0072644	0.135086	27.0093
genus.Holdemania	rs4146507	C	T	0.079488	0.0177002	7.22973e-06	-0.0152036	0.0079949	0.0572136	20.1672
genus.Holdemania	rs6133067	T	C	0.0910829	0.0178561	5.16929e-07	-0.0127118	0.008306	0.125909	26.0196
genus.Holdemania	rs73139538	G	A	-0.148594	0.0327469	7.77178e-06	0.0119446	0.0134347	0.373958	20.5901
genus.Holdemania	rs77293403	A	G	0.164556	0.0341775	1.77466e-06	0.0292206	0.0133956	0.0291566	23.182
genus.Holdemania	rs80149660	C	T	-0.232987	0.0519183	6.04217e-06	0.0103235	0.0136605	0.449819	20.1383
genus.Holdemania	rs9500080	C	T	0.0926764	0.0178886	4.08515e-07	-0.0140585	0.0079056	0.0753538	26.8402
genus.Holdemania	rs9529719	T	C	0.074038	0.0160494	5.96669e-06	0.020579	0.0071234	0.0038657	21.2809
genus.Holdemania	rs967319	T	C	0.0788638	0.0176744	8.38155e-06	-0.0025432	0.0076102	0.738242	19.9098
genus.Howardella	rs10048062	C	T	-0.147352	0.0336531	8.58873e-06	-0.0004158	0.0098261	0.966243	19.1718
genus.Howardella	rs12452946	A	G	-0.105833	0.0228941	3.80393e-06	-0.003336	0.0065674	0.611476	21.3696
genus.Howardella	rs1484873	A	G	-0.227831	0.046335	2.55918e-06	0.0075378	0.0144994	0.603156	24.1773
genus.Howardella	rs17167098	G	A	-0.169366	0.0352068	1.12323e-06	-0.0229598	0.0093752	0.0143255	23.1419
genus.Howardella	rs2154047	C	A	-0.192557	0.0420093	9.97042e-06	-0.0086203	0.0117323	0.462488	21.0101
genus.Howardella	rs36081916	T	C	-0.18123	0.0402987	4.7004e-06	0.0145653	0.0109345	0.182843	20.2244
genus.Howardella	rs3791893	A	G	0.147035	0.034023	9.49716e-06	-0.0134278	0.0101434	0.185571	18.6766
genus.Howardella	rs609430	T	G	-0.112045	0.0239328	3.34484e-06	-0.0039771	0.0069272	0.565879	21.918
genus.Howardella	rs672217	G	A	0.164146	0.0349993	3.52468e-06	-0.0119707	0.009733	0.218733	21.9959
genus.Howardella	rs901099	T	G	-0.12718	0.0250924	6.52858e-07	0.0111775	0.0071333	0.117126	25.6894
genus.Hungatella	rs10044993	C	A	0.139547	0.0316748	8.06668e-06	0.0040797	0.0092724	0.659947	19.4095
genus.Hungatella	rs13128780	T	C	-0.149725	0.0312777	1.74998e-06	0.0119117	0.0092729	0.198941	22.915
genus.Hungatella	rs13249325	T	G	-0.100023	0.0225883	9.69162e-06	0.0050742	0.0067416	0.451646	19.6078
genus.Hungatella	rs17092615	G	A	0.152235	0.0337867	7.37677e-06	-0.0073329	0.0097497	0.45198	20.3018
genus.Hungatella	rs72759041	G	T	-0.126025	0.0282242	3.86095e-06	-0.0003523	0.0076807	0.963414	19.9374
genus.Intestinibacter	rs10805326	G	A	0.0775151	0.0139665	3.54544e-08	0.005975	0.0070935	0.399611	30.8034
genus.Intestinibacter	rs11109097	C	T	0.0624272	0.0138539	5.49484e-06	0.0147513	0.007116	0.0381736	20.305
genus.Intestinibacter	rs118030283	G	A	-0.151829	0.0324471	2.67439e-06	0.0019622	0.0143385	0.891153	21.8956
genus.Intestinibacter	rs16938435	T	C	-0.112189	0.0235439	1.80097e-06	0.0013023	0.0124137	0.91645	22.706
genus.Intestinibacter	rs2098844	C	T	-0.0575295	0.0128416	6.78879e-06	-0.001479	0.0065854	0.822305	20.0699
genus.Intestinibacter	rs2702387	A	G	0.0608559	0.0132145	4.25994e-06	-0.020283	0.0069464	0.0035012	21.2081
genus.Intestinibacter	rs4327025	G	A	-0.0810346	0.0154397	1.64326e-07	0.0101818	0.0079458	0.200051	27.5464
genus.Intestinibacter	rs447950	A	G	0.0628342	0.0136652	5.63911e-06	0.0110609	0.0070622	0.117302	21.1426
genus.Intestinibacter	rs478972	T	C	-0.142681	0.0297116	1.81991e-06	0.0190852	0.0150742	0.205484	23.0611
genus.Intestinibacter	rs6062862	A	G	0.0924508	0.0204658	6.67984e-06	0.012792	0.0100647	0.203734	20.4063
genus.Intestinibacter	rs62430350	T	C	0.151096	0.0351476	6.84229e-06	-0.0205514	0.014908	0.168034	18.4805
genus.Intestinibacter	rs68093214	C	T	0.0662258	0.0149877	9.25769e-06	0.005515	0.0075644	0.465955	19.5246
genus.Intestinibacter	rs6875660	C	T	0.0890455	0.0193905	3.05781e-06	0.0129609	0.0103729	0.211485	21.0885
genus.Intestinibacter	rs893394	G	A	0.0583322	0.0130729	7.85038e-06	0.0011418	0.0066611	0.863896	19.9099
genus.Intestinibacter	rs9348442	C	T	0.099082	0.0221625	6.25936e-06	0.0070178	0.0123325	0.569321	19.9871
genus.Intestinimonas	rs10262702	T	C	0.0918017	0.0194885	2.06073e-06	-0.0004215	0.0098825	0.965977	22.1894
genus.Intestinimonas	rs11258178	A	G	0.0660742	0.0134139	6.98195e-07	-0.0086604	0.0067785	0.201381	24.2636
genus.Intestinimonas	rs12226153	A	G	-0.151142	0.0306922	5.12171e-07	-0.0164051	0.0139565	0.239815	24.2502
genus.Intestinimonas	rs17067892	C	T	0.107194	0.0250013	6.37926e-06	0.0093395	0.012734	0.463293	18.3828
genus.Intestinimonas	rs1859797	G	A	0.060368	0.0131793	4.12235e-06	-0.0030949	0.0065807	0.638137	20.9812
genus.Intestinimonas	rs2276760	A	G	-0.0685234	0.0152546	7.84062e-06	-0.0012488	0.0079707	0.875501	20.178
genus.Intestinimonas	rs2731794	C	T	0.120632	0.0257529	1.91744e-06	0.0071057	0.0130262	0.585413	21.9418
genus.Intestinimonas	rs2930225	G	T	0.0729524	0.0152948	1.34622e-06	0.0164808	0.0073237	0.0244274	22.7504
genus.Intestinimonas	rs4113676	A	C	-0.218507	0.0490152	7.41635e-06	0.0124074	0.0153234	0.41811	19.8733
genus.Intestinimonas	rs4784055	T	C	-0.175324	0.038599	8.71812e-07	0.0068669	0.0164559	0.676466	20.6315
genus.Intestinimonas	rs62240188	G	A	0.130074	0.0267179	2.20308e-06	0.0131359	0.0120062	0.273916	23.7014
genus.Intestinimonas	rs62427239	C	A	0.162658	0.0367647	9.40505e-06	-0.0004317	0.0148241	0.97677	19.5744
genus.Intestinimonas	rs6934519	C	T	0.0692373	0.0151154	8.56956e-06	0.0026185	0.00748	0.726287	20.9818
genus.Intestinimonas	rs716604	A	G	0.0818068	0.0165992	8.5663e-07	-0.0075923	0.0085332	0.373608	24.2886
genus.Intestinimonas	rs7170984	T	C	-0.0658116	0.0140767	2.98356e-06	0.0067288	0.0071861	0.349084	21.8575
genus.Intestinimonas	rs72982915	C	T	0.183158	0.0402743	4.91157e-06	0.0064913	0.0154743	0.674858	20.6822
genus.Intestinimonas	rs9823439	T	C	-0.0581947	0.0131455	9.85876e-06	0.0055325	0.0065985	0.401781	19.5982
genus.Lachnoclostridium	rs1031599	G	T	-0.078627	0.0175644	6.31376e-06	0.0012768	0.012031	0.91548	20.039
genus.Lachnoclostridium	rs12566975	T	C	-0.0468097	0.0105787	9.57204e-06	-0.0129434	0.0065385	0.0477536	19.5798
genus.Lachnoclostridium	rs1528479	G	A	-0.0497798	0.0111919	9.63976e-06	0.0136867	0.0069576	0.0491648	19.7832
genus.Lachnoclostridium	rs1997204	T	C	-0.108075	0.0242022	5.97081e-06	-0.0189608	0.014183	0.181266	19.9406
genus.Lachnoclostridium	rs2385421	A	G	0.0746186	0.0180734	7.13717e-06	0.0149923	0.0124401	0.228139	17.0457
genus.Lachnoclostridium	rs3821998	C	A	-0.0864066	0.0192519	6.72052e-06	-0.0019034	0.0120355	0.874338	20.1439
genus.Lachnoclostridium	rs4738679	G	A	-0.0520267	0.011404	4.41754e-06	0.0266922	0.0069144	0.0001132	20.813
genus.Lachnoclostridium	rs6112314	A	C	-0.0561715	0.0108174	2.43212e-07	0.0140564	0.0066971	0.0358277	26.964
genus.Lachnoclostridium	rs615997	T	C	0.0511752	0.0106491	2.02677e-06	0.0069554	0.0065605	0.289061	23.0939
genus.Lachnoclostridium	rs62285313	A	G	0.0864203	0.0181565	1.58331e-06	-0.0008583	0.0106761	0.935926	22.6551
genus.Lachnoclostridium	rs72829893	G	T	0.117472	0.0268103	5.57766e-06	-0.0148551	0.0149239	0.319547	19.1985
genus.Lachnoclostridium	rs78068103	A	G	0.0886199	0.0194248	3.66519e-06	-0.035837	0.0130305	0.0059552	20.8137
genus.Lachnoclostridium	rs789029	C	T	-0.0641288	0.0137974	3.75328e-06	-0.0002499	0.008733	0.977174	21.6029
genus.Lachnospira	rs13157098	A	G	-0.0768058	0.0155312	5.99315e-07	-0.0007596	0.0091697	0.933977	24.4556
genus.Lachnospira	rs159484	G	A	0.0794668	0.0176999	6.67622e-06	0.0210775	0.0112269	0.0604619	20.1573
genus.Lachnospira	rs2520509	A	G	0.0519063	0.011578	7.41854e-06	0.0020666	0.0069899	0.767494	20.099
genus.Lachnospira	rs4686798	T	C	0.0531826	0.0113747	2.73936e-06	0.0049963	0.0067581	0.459721	21.8603
genus.Lachnospira	rs4923324	G	A	-0.0617321	0.0133387	2.43593e-06	0.0179057	0.0076309	0.018952	21.4189
genus.Lachnospira	rs56791201	T	C	0.051823	0.0110697	2.92823e-06	-0.0019748	0.006534	0.762471	21.9167
genus.LachnospiraceaeFCS020group	rs10093861	G	A	-0.0568869	0.0121152	3.05624e-06	-0.0018395	0.0065269	0.778073	22.0477
genus.LachnospiraceaeFCS020group	rs1254846	G	A	0.105963	0.0232501	5.59664e-06	-0.0108955	0.0127127	0.391413	20.7709
genus.LachnospiraceaeFCS020group	rs1363769	T	C	-0.200628	0.0449372	1.58163e-06	0.0031069	0.0147402	0.833062	19.933
genus.LachnospiraceaeFCS020group	rs2322265	C	T	-0.0666305	0.0141577	5.20809e-06	-0.0051403	0.007686	0.503633	22.1495
genus.LachnospiraceaeFCS020group	rs2862811	T	C	0.0564927	0.0121736	3.91911e-06	-0.0097999	0.0065745	0.136068	21.5351
genus.LachnospiraceaeFCS020group	rs35035870	T	C	-0.190615	0.0414403	2.62028e-06	-0.0137331	0.0157896	0.384435	21.1578
genus.LachnospiraceaeFCS020group	rs3999074	G	T	-0.0550587	0.0121847	6.55048e-06	-0.0106054	0.0066289	0.109627	20.4185
genus.LachnospiraceaeFCS020group	rs4452603	T	G	0.0604208	0.0135965	8.9819e-06	-0.0015419	0.0073959	0.834856	19.748
genus.LachnospiraceaeFCS020group	rs7249113	G	A	0.0679483	0.0133496	3.72097e-07	0.000967	0.0072479	0.893865	25.9073
genus.LachnospiraceaeFCS020group	rs72793667	A	G	-0.116881	0.0246589	1.63421e-06	0.0131213	0.0120132	0.274724	22.4667
genus.LachnospiraceaeFCS020group	rs9308097	A	G	0.055381	0.0123659	7.4729e-06	0.0005615	0.0066656	0.932865	20.0571
genus.LachnospiraceaeFCS020group	rs9788306	C	T	-0.062804	0.0130744	1.38618e-06	-0.0233082	0.0071644	0.0011406	23.0743
genus.LachnospiraceaeNC2004group	rs117467633	T	C	-0.169687	0.0383169	9.13317e-06	-0.0007854	0.012964	0.951692	19.6119
genus.LachnospiraceaeNC2004group	rs12127733	G	A	0.115182	0.0246006	3.10594e-06	-0.0085552	0.0086315	0.32161	21.9217
genus.LachnospiraceaeNC2004group	rs12208226	C	A	-0.154739	0.0340372	9.7484e-06	-0.0094427	0.0119467	0.429291	20.6677
genus.LachnospiraceaeNC2004group	rs12863463	G	A	-0.156365	0.0345372	6.03984e-06	-0.0142897	0.0124625	0.251541	20.4977
genus.LachnospiraceaeNC2004group	rs17067076	G	A	-0.154631	0.0352194	5.61206e-06	-0.0342428	0.0146293	0.0192476	19.2767
genus.LachnospiraceaeNC2004group	rs1928659	T	C	0.102522	0.0226445	6.17241e-06	0.0088507	0.0076185	0.24534	20.4978
genus.LachnospiraceaeNC2004group	rs1929743	T	C	0.0837206	0.0190318	9.0551e-06	0.0119116	0.0068803	0.0834065	19.351
genus.LachnospiraceaeNC2004group	rs3756315	A	G	-0.0883469	0.0188397	3.32583e-06	0.0001852	0.0070086	0.978918	21.9905
genus.LachnospiraceaeNC2004group	rs6116753	G	A	0.0994748	0.0209139	2.9225e-06	-0.0078154	0.0074765	0.29587	22.6233
genus.LachnospiraceaeND3007group	rs2861203	G	A	0.0572304	0.0127279	7.36931e-06	-0.001664	0.0073044	0.819793	20.2181
genus.LachnospiraceaeND3007group	rs72776675	T	C	-0.0647067	0.014797	8.71689e-06	0.0063692	0.0085594	0.456805	19.1228
genus.LachnospiraceaeND3007group	rs9932954	A	G	-0.0561864	0.0115984	1.24882e-06	-0.005884	0.0065725	0.370656	23.4674
genus.LachnospiraceaeNK4A136group	rs10952110	G	T	0.0487709	0.0109614	9.08113e-06	-0.0049909	0.0065905	0.448875	19.7964
genus.LachnospiraceaeNK4A136group	rs11263806	A	G	-0.0524615	0.0116758	5.06517e-06	0.0123391	0.007092	0.0818817	20.1887
genus.LachnospiraceaeNK4A136group	rs12611395	A	G	-0.0902532	0.0199652	5.83039e-06	0.0029544	0.0111563	0.79115	20.4351
genus.LachnospiraceaeNK4A136group	rs160061	A	G	0.0513831	0.0108094	2.12198e-06	0.0092563	0.0065449	0.157279	22.5963
genus.LachnospiraceaeNK4A136group	rs28540839	A	C	0.0508285	0.0110591	9.34319e-06	0.0085001	0.0065336	0.193261	21.1239
genus.LachnospiraceaeNK4A136group	rs2880566	T	C	0.0599578	0.0134693	5.61428e-06	0.0077024	0.008215	0.348451	19.8155
genus.LachnospiraceaeNK4A136group	rs4955932	T	C	-0.0492283	0.0109388	7.05426e-06	0.0057566	0.0067864	0.396295	20.2531
genus.LachnospiraceaeNK4A136group	rs59805249	T	C	0.0936162	0.0207982	9.45385e-06	-0.0138321	0.0140895	0.326231	20.2605
genus.LachnospiraceaeNK4A136group	rs68104925	T	C	-0.0549104	0.0115385	2.36779e-06	-0.0011759	0.0068349	0.863402	22.647
genus.LachnospiraceaeNK4A136group	rs7073658	T	G	-0.0499621	0.0109693	5.2691e-06	0.0046988	0.0066962	0.482862	20.7456
genus.LachnospiraceaeNK4A136group	rs73044693	A	G	-0.10758	0.0229884	3.57256e-06	0.020467	0.0119431	0.0865816	21.9
genus.LachnospiraceaeNK4A136group	rs7616165	G	T	-0.230542	0.0483465	2.77391e-06	0.0016398	0.0151722	0.913932	22.739
genus.LachnospiraceaeNK4A136group	rs76193507	A	G	-0.22973	0.0499776	2.9309e-06	0.0288308	0.015618	0.0648914	21.1293
genus.LachnospiraceaeNK4A136group	rs7832116	A	G	-0.0714756	0.0151703	3.57084e-06	0.0208201	0.0093125	0.0253712	22.1987
genus.LachnospiraceaeNK4A136group	rs954878	A	G	-0.0520656	0.0109082	1.78203e-06	0.0008513	0.0066048	0.897441	22.7821
genus.LachnospiraceaeUCG001	rs12131224	C	T	0.117095	0.02591	7.39863e-06	0.0264989	0.0113457	0.0195123	20.4243
genus.LachnospiraceaeUCG001	rs2050911	G	A	0.0751466	0.0153934	1.10648e-06	-0.0061263	0.0071788	0.393446	23.8313
genus.LachnospiraceaeUCG001	rs2371284	T	C	-0.0761893	0.0170127	7.55967e-06	0.0132394	0.0078557	0.0919238	20.0559
genus.LachnospiraceaeUCG001	rs437876	T	C	0.0784637	0.0144768	7.1655e-08	-0.0081872	0.0068413	0.231413	29.3761
genus.LachnospiraceaeUCG001	rs4981345	T	C	-0.0681973	0.0149831	6.08596e-06	-0.0049125	0.0068977	0.476348	20.7171
genus.LachnospiraceaeUCG001	rs573933	T	C	-0.107898	0.0232346	3.10508e-06	-0.0078729	0.011421	0.490614	21.5655
genus.LachnospiraceaeUCG001	rs62496417	T	G	-0.0748504	0.0165681	5.87504e-06	-0.0098614	0.0077134	0.201083	20.4101
genus.LachnospiraceaeUCG001	rs7341608	T	C	-0.0784757	0.0177648	9.48124e-06	-0.0012566	0.0084104	0.881228	19.5142
genus.LachnospiraceaeUCG001	rs74034332	G	A	0.168045	0.0382637	3.33351e-06	0.0138473	0.0151019	0.359183	19.2877
genus.LachnospiraceaeUCG001	rs78848836	A	G	-0.118868	0.0259753	3.38171e-06	-0.0005394	0.0113056	0.961944	20.9415
genus.LachnospiraceaeUCG001	rs8104225	A	G	0.0892098	0.0197665	8.04216e-06	-0.0044658	0.0093811	0.634043	20.3688
genus.LachnospiraceaeUCG001	rs9403580	C	T	0.107801	0.0229777	3.46785e-06	-0.0112481	0.0108414	0.299495	22.0104
genus.LachnospiraceaeUCG001	rs985416	C	T	0.0970258	0.0181807	1.45591e-07	0.0066575	0.0082656	0.420559	28.4809
genus.LachnospiraceaeUCG004	rs11128180	A	G	0.0648288	0.0140126	4.51737e-06	0.0026832	0.0076935	0.727271	21.4041
genus.LachnospiraceaeUCG004	rs12072562	T	C	0.133104	0.0303566	7.0737e-06	0.0058713	0.0138904	0.672522	19.2254
genus.LachnospiraceaeUCG004	rs12673420	G	A	0.0554351	0.0118375	2.98079e-06	0.0137253	0.0066129	0.0379367	21.9305
genus.LachnospiraceaeUCG004	rs12747809	G	A	-0.062197	0.0125685	8.64875e-07	0.0058325	0.0070125	0.405565	24.4892
genus.LachnospiraceaeUCG004	rs12894272	A	G	0.0579792	0.0125229	4.33949e-06	-0.0094514	0.0069565	0.174257	21.4356
genus.LachnospiraceaeUCG004	rs233486	A	G	-0.0799088	0.017766	6.28457e-06	0.0095305	0.0095252	0.317041	20.2307
genus.LachnospiraceaeUCG004	rs2444793	C	T	-0.0542433	0.0118188	4.77076e-06	0.0001529	0.0065802	0.981462	21.0644
genus.LachnospiraceaeUCG004	rs2726805	A	G	0.0548397	0.0120844	6.30399e-06	0.0004137	0.0066935	0.950723	20.5938
genus.LachnospiraceaeUCG004	rs2882478	G	A	-0.0577091	0.0118338	1.20811e-06	0.0113588	0.0066142	0.0859161	23.7814
genus.LachnospiraceaeUCG004	rs35182105	A	G	-0.109724	0.024221	4.86508e-06	0.0013033	0.0128326	0.919102	20.5221
genus.LachnospiraceaeUCG004	rs6656451	C	T	-0.05436	0.011947	5.56781e-06	0.0102969	0.0065562	0.116284	20.7034
genus.LachnospiraceaeUCG004	rs7629954	A	G	0.108441	0.023825	5.77222e-06	-0.0077415	0.0127386	0.543372	20.7167
genus.LachnospiraceaeUCG008	rs10741777	T	C	-0.0973842	0.0194791	7.68659e-07	0.0095633	0.0076619	0.211973	24.9941
genus.LachnospiraceaeUCG008	rs10793103	C	T	0.0974344	0.0181279	9.34937e-08	0.0019219	0.0070667	0.785654	28.8887
genus.LachnospiraceaeUCG008	rs10801803	G	A	-0.117029	0.0243085	1.40029e-06	-0.0140402	0.009742	0.149525	23.1778
genus.LachnospiraceaeUCG008	rs13024781	T	C	-0.0798769	0.0168846	2.29166e-06	-0.0079826	0.0065879	0.22562	22.3801
genus.LachnospiraceaeUCG008	rs57091572	A	G	-0.110443	0.0235801	2.85822e-06	0.0036229	0.0090305	0.688283	21.9372
genus.LachnospiraceaeUCG008	rs57254474	G	A	0.0886512	0.0199045	6.92061e-06	0.0037431	0.0076459	0.624448	19.8365
genus.LachnospiraceaeUCG008	rs61944774	A	G	0.179838	0.0393797	6.34122e-06	-0.000985	0.0138454	0.943286	20.8554
genus.LachnospiraceaeUCG008	rs62277846	C	T	0.102292	0.0212319	1.58892e-06	-0.0032924	0.008197	0.687936	23.2118
genus.LachnospiraceaeUCG008	rs67078837	T	C	-0.0845848	0.0170693	7.68189e-07	-0.0082807	0.0065635	0.207082	24.5559
genus.LachnospiraceaeUCG008	rs75356640	G	A	0.136523	0.0303128	9.83206e-06	-0.0089477	0.0118855	0.451554	20.2844
genus.LachnospiraceaeUCG008	rs955844	A	C	0.112064	0.0228369	1.80994e-06	0.0018489	0.008861	0.834716	24.0801
genus.LachnospiraceaeUCG010	rs10414815	T	C	0.10453	0.0230253	4.23977e-06	0.0005682	0.0103612	0.956267	20.6096
genus.LachnospiraceaeUCG010	rs11192447	A	G	0.126592	0.024345	4.68957e-07	0.01319	0.0135071	0.328808	27.0392
genus.LachnospiraceaeUCG010	rs12346653	C	T	0.0657686	0.0139569	2.70321e-06	0.0179686	0.0076437	0.0187342	22.2053
genus.LachnospiraceaeUCG010	rs17730011	G	A	-0.0702357	0.015706	7.84597e-06	-0.0014962	0.0086998	0.863449	19.9979
genus.LachnospiraceaeUCG010	rs2833528	C	T	-0.0562148	0.0127763	9.9199e-06	0.0035302	0.006779	0.602541	19.3594
genus.LachnospiraceaeUCG010	rs336138	G	T	0.0779543	0.0171865	7.48417e-06	0.0010549	0.0088237	0.904836	20.5733
genus.LachnospiraceaeUCG010	rs4576377	A	C	-0.0572001	0.0127043	7.63056e-06	-0.0063733	0.0067175	0.342747	20.2718
genus.LachnospiraceaeUCG010	rs72894957	G	A	0.222263	0.0486425	5.68428e-06	-0.0023805	0.0155055	0.877983	20.8786
genus.LachnospiraceaeUCG010	rs74315802	G	T	0.0867262	0.0183477	3.19006e-06	-0.0065016	0.0098362	0.508619	22.3428
genus.LachnospiraceaeUCG010	rs9981767	A	C	0.0655062	0.0131994	9.96373e-07	0.0106062	0.0070231	0.130993	24.6295
genus.Lactobacillus	rs11674854	C	T	-0.0852686	0.0176504	1.592e-06	0.0016488	0.0067359	0.806626	23.3384
genus.Lactobacillus	rs12693845	C	T	-0.0805447	0.0177429	8.9632e-06	-0.0103982	0.0066938	0.120324	20.6075
genus.Lactobacillus	rs1530559	G	A	0.0804001	0.0178207	4.93109e-06	-0.0130596	0.0067275	0.0522298	20.3545
genus.Lactobacillus	rs16861661	G	A	-0.183147	0.038148	1.2781e-06	-0.0055915	0.012769	0.661459	23.0492
genus.Lactobacillus	rs62314653	C	A	0.187692	0.0394585	2.24383e-06	-0.0323611	0.0147645	0.0283926	22.6262
genus.Lactobacillus	rs7399658	G	A	-0.107134	0.0221883	3.12099e-06	-0.0047572	0.0081588	0.559842	23.3134
genus.Lactobacillus	rs75127669	C	A	0.139784	0.0310414	6.83434e-06	-0.0113075	0.0122646	0.35655	20.2783
genus.Lactobacillus	rs768253	T	G	-0.079195	0.0171791	4.2477e-06	0.0117884	0.0066808	0.077643	21.2518
genus.Lactobacillus	rs77478751	A	G	-0.219886	0.0475759	7.32705e-06	-0.0020868	0.0132271	0.87464	21.3609
genus.Lactobacillus	rs921925	A	C	0.0985077	0.0203229	9.71665e-07	0.0007744	0.008084	0.92368	23.4947
genus.Lactococcus	rs10417872	T	G	0.118306	0.024522	1.28678e-06	0.0094169	0.0073173	0.198115	23.2756
genus.Lactococcus	rs123059	T	C	-0.13671	0.0274694	1.26562e-06	0.0021751	0.007747	0.77889	24.7686
genus.Lactococcus	rs12621813	G	A	0.108423	0.0239978	6.60829e-06	0.0134414	0.007103	0.0584456	20.4125
genus.Lactococcus	rs17168302	G	A	0.191857	0.0424761	6.28602e-06	0.0039283	0.0132437	0.766756	20.4016
genus.Lactococcus	rs2293361	C	T	-0.199221	0.0430969	1.39593e-06	0.006643	0.0137477	0.628946	21.3687
genus.Lactococcus	rs4766997	C	T	0.114599	0.023839	2.06145e-06	0.008785	0.0070935	0.21555	23.1093
genus.Lactococcus	rs55910161	C	T	0.146426	0.0307367	2.36214e-06	-0.0116179	0.0090655	0.2	22.6946
genus.Lactococcus	rs6674304	C	T	0.200758	0.0442121	6.17759e-06	0.0319837	0.0126611	0.0115327	20.6187
genus.Lactococcus	rs7992246	T	C	0.104232	0.0230786	4.44724e-06	0.0002206	0.0067911	0.974091	20.3977
genus.Marvinbryantia	rs11620597	T	C	0.119479	0.0271688	7.80178e-06	-0.0218094	0.0132529	0.0998391	19.3395
genus.Marvinbryantia	rs1187983	C	T	-0.0935456	0.0193174	2.02427e-06	-0.0030586	0.0095723	0.749326	23.4502
genus.Marvinbryantia	rs146541147	G	A	0.118845	0.0268423	6.86288e-06	0.0054156	0.0132138	0.681917	19.6031
genus.Marvinbryantia	rs2724813	A	G	-0.0840769	0.0167551	6.28451e-07	-0.0052109	0.0086059	0.544843	25.1803
genus.Marvinbryantia	rs2842896	C	T	-0.0649396	0.0131146	7.25363e-07	-0.0080634	0.0066911	0.228169	24.5192
genus.Marvinbryantia	rs2863363	A	G	0.0634861	0.0136323	3.11281e-06	-0.0058439	0.0067986	0.390025	21.688
genus.Marvinbryantia	rs3125832	A	C	0.0679323	0.015012	5.02731e-06	-0.004291	0.0075853	0.571601	20.4774
genus.Marvinbryantia	rs61884471	G	A	0.124426	0.0248431	1.01163e-06	0.0258206	0.0124452	0.0380107	25.0849
genus.Marvinbryantia	rs72948274	A	C	-0.126354	0.0272212	3.2591e-06	0.0106073	0.013907	0.445625	21.5459
genus.Marvinbryantia	rs8006832	G	T	-0.0952415	0.0216699	6.58083e-06	0.0177768	0.0105587	0.0922578	19.317
genus.Methanobrevibacter	rs10202904	T	G	-0.112811	0.0239106	3.08549e-06	-0.0155596	0.0066327	0.0189818	22.2598
genus.Methanobrevibacter	rs1334944	T	C	0.115197	0.0255492	7.6138e-06	-0.0109159	0.0069491	0.116222	20.3293
genus.Methanobrevibacter	rs4802933	A	G	-0.135628	0.0308139	9.73818e-06	-0.0045432	0.0089028	0.609832	19.3735
genus.Methanobrevibacter	rs6776814	T	C	-0.188956	0.0419905	8.04905e-06	-0.0027423	0.0110852	0.804612	20.2498
genus.Methanobrevibacter	rs76029318	T	C	0.222849	0.0454319	1.07552e-06	-0.0297597	0.0126978	0.0190944	24.0602
genus.Methanobrevibacter	rs894996	C	A	0.214213	0.0456045	3.81567e-06	-0.0278367	0.0123688	0.024414	22.0635
genus.Odoribacter	rs10093869	A	G	-0.0577795	0.0125389	3.67441e-06	-0.0125622	0.0069443	0.0704518	21.2337
genus.Odoribacter	rs10423795	C	T	0.0550695	0.0121164	6.57936e-06	0.0073314	0.0066618	0.271104	20.6573
genus.Odoribacter	rs28417404	A	G	-0.0726896	0.0161372	3.68032e-06	-0.0070268	0.0089238	0.431035	20.2903
genus.Odoribacter	rs4793970	A	G	-0.0576329	0.0129154	6.02696e-06	-0.0092221	0.00726	0.203992	19.9125
genus.Odoribacter	rs6856150	G	A	0.0881922	0.0194146	6.0595e-06	-0.0005982	0.0110796	0.956939	20.6349
genus.Odoribacter	rs74553962	T	G	0.121449	0.0264106	9.48684e-06	0.0094728	0.0133872	0.479192	21.1461
genus.Odoribacter	rs77779484	G	A	-0.133489	0.0268526	6.56256e-07	-0.0120182	0.0144505	0.405589	24.7127
genus.Olsenella	rs1035588	A	G	-0.108148	0.0236848	4.85501e-06	-0.0073954	0.0068111	0.277577	20.8497
genus.Olsenella	rs17148768	G	A	0.140434	0.0295602	2.1984e-06	0.0058724	0.0083395	0.481328	22.57
genus.Olsenella	rs2759329	G	A	-0.111131	0.0237218	3.43201e-06	-0.0054292	0.0067446	0.420837	21.9471
genus.Olsenella	rs35225860	A	G	-0.223604	0.0482391	3.87041e-06	-0.0279571	0.0133982	0.036921	21.4862
genus.Olsenella	rs6046522	C	T	0.122938	0.0269928	4.48455e-06	-0.0075405	0.0075402	0.317295	20.7434
genus.Olsenella	rs61090148	A	G	-0.104783	0.0231343	6.43728e-06	-0.0029359	0.006599	0.656386	20.5148
genus.Olsenella	rs62112538	C	T	-0.19943	0.0407033	1.1882e-06	0.0029084	0.0119223	0.807272	24.0062
genus.Olsenella	rs72691585	C	A	-0.249079	0.0520814	2.95294e-06	-0.034185	0.0146988	0.0200344	22.8722
genus.Olsenella	rs7540303	C	T	0.108044	0.023638	5.32027e-06	0.0004925	0.0066608	0.941053	20.892
genus.Olsenella	rs8066522	G	A	-0.106529	0.0240379	9.70095e-06	-0.0060033	0.0068997	0.384253	19.64
genus.Olsenella	rs9460691	C	A	0.119966	0.0268645	7.28354e-06	0.0066282	0.0078813	0.400345	19.9415
genus.Oscillibacter	rs11627628	T	C	0.143961	0.0290223	1.0092e-06	-0.0151543	0.0127102	0.233146	24.605
genus.Oscillibacter	rs11990279	T	C	-0.0824934	0.0180457	4.94298e-06	-0.0024859	0.0076758	0.746046	20.8972
genus.Oscillibacter	rs12649930	T	G	0.121589	0.0259612	4.09379e-06	0.0016417	0.0118114	0.889457	21.935
genus.Oscillibacter	rs133832	A	C	-0.0795527	0.0162411	1.14719e-06	0.0076493	0.0069927	0.273997	23.9928
genus.Oscillibacter	rs16866406	A	G	0.0988765	0.0208795	3.07821e-06	0.0104099	0.0094869	0.272515	22.4256
genus.Oscillibacter	rs16934185	A	G	-0.129568	0.028157	4.38031e-06	0.0017208	0.0113709	0.879713	21.1748
genus.Oscillibacter	rs234108	A	G	0.0749553	0.0152632	9.16336e-07	-0.0013997	0.0065582	0.830991	24.1164
genus.Oscillibacter	rs36095275	C	T	-0.0752368	0.0156861	1.39627e-06	0.0029213	0.006807	0.667809	23.0054
genus.Oscillibacter	rs4506202	A	G	-0.0711323	0.0152261	3.20825e-06	-0.0071779	0.0065852	0.275712	21.8251
genus.Oscillibacter	rs61883564	A	G	-0.101351	0.0221016	3.38712e-06	0.0085823	0.0095932	0.370992	21.0288
genus.Oscillibacter	rs62206502	C	A	-0.0681423	0.0151349	6.59895e-06	0.0030763	0.0065764	0.639944	20.271
genus.Oscillibacter	rs75453768	G	T	0.12212	0.0268629	5.34738e-06	-0.0053356	0.0115997	0.645532	20.6665
genus.Oscillibacter	rs761240	T	G	-0.17664	0.0388812	2.03841e-06	0.0089778	0.0123898	0.468691	20.6394
genus.Oscillibacter	rs9393920	A	G	-0.0744662	0.0151081	9.92237e-07	0.0025997	0.0065404	0.691013	24.294
genus.Oscillospira	rs12206468	G	A	-0.133016	0.0269733	1.04222e-06	0.0034235	0.012246	0.779816	24.3185
genus.Oscillospira	rs12925026	T	C	0.13559	0.030678	9.31021e-06	-0.0096083	0.0108424	0.375523	19.5345
genus.Oscillospira	rs1954532	T	C	-0.0826246	0.0175252	2.26773e-06	0.0062319	0.0082511	0.450078	22.2277
genus.Oscillospira	rs28889936	A	C	0.114051	0.0252838	3.36585e-06	-0.0089366	0.0125767	0.477353	20.3475
genus.Oscillospira	rs62422654	C	T	0.0898456	0.0198088	6.46754e-06	-0.0052771	0.008855	0.55121	20.572
genus.Oscillospira	rs72866977	A	C	-0.130569	0.0281674	5.62701e-06	-0.0168749	0.0123951	0.173382	21.4875
genus.Oscillospira	rs751183	T	C	-0.0774322	0.0172216	6.85127e-06	-0.0061394	0.0081897	0.453466	20.2162
genus.Oscillospira	rs8076323	A	G	0.0715392	0.0156539	5.61316e-06	0.0039896	0.0074855	0.59405	20.8855
genus.Oxalobacter	rs10464997	G	A	0.137691	0.0294804	3.29754e-06	0.0129179	0.009633	0.179918	21.8145
genus.Oxalobacter	rs11108500	A	G	-0.199099	0.0427327	3.74279e-06	0.0081125	0.0129737	0.531773	21.7079
genus.Oxalobacter	rs111966731	T	C	0.213114	0.047162	7.29863e-06	0.0229102	0.0135348	0.0905145	20.4193
genus.Oxalobacter	rs12002250	A	C	0.217122	0.0466317	1.41504e-06	-0.0008842	0.0142947	0.950678	21.6793
genus.Oxalobacter	rs1569853	T	C	-0.138078	0.0296981	3.64501e-06	0.0051172	0.0090272	0.57081	21.6166
genus.Oxalobacter	rs36057338	G	T	0.207847	0.0421439	8.79803e-07	-0.014317	0.0129809	0.27006	24.323
genus.Oxalobacter	rs3862635	C	T	-0.172142	0.0394026	9.18685e-06	-0.0189676	0.0134492	0.158446	19.0864
genus.Oxalobacter	rs4428215	G	A	0.130293	0.0242237	7.51071e-08	0.0140881	0.0078068	0.0711403	28.9307
genus.Oxalobacter	rs6000536	C	T	-0.130992	0.0253804	2.06054e-07	0.0030958	0.0082094	0.706101	26.6374
genus.Oxalobacter	rs6993398	G	A	0.127217	0.0278855	7.12773e-06	-0.0023104	0.0093869	0.805582	20.813
genus.Oxalobacter	rs736744	C	T	0.117882	0.0211262	2.57471e-08	0.0092435	0.0066807	0.166475	31.1352
genus.Parabacteroides	rs114567323	T	C	0.186478	0.0405199	5.65487e-06	-0.0368125	0.0155136	0.017648	21.1795
genus.Parabacteroides	rs115602804	G	A	0.10308	0.0222736	1.93059e-06	0.0057868	0.0142011	0.683649	21.4176
genus.Parabacteroides	rs4236095	G	A	0.0761961	0.0157042	1.93145e-06	0.0116392	0.0094527	0.218204	23.5416
genus.Parabacteroides	rs60884758	C	T	-0.0702667	0.0142249	5.70689e-07	0.0072535	0.0086569	0.402094	24.4006
genus.Parabacteroides	rs6657302	T	C	-0.10452	0.0225521	9.75699e-06	0.0346568	0.01388	0.0125291	21.4794
genus.Parabacteroides	rs7298818	C	T	0.0888832	0.0200902	8.53629e-06	-0.0152395	0.0117005	0.192756	19.5736
genus.Paraprevotella	rs10842464	T	C	-0.0758215	0.0172568	6.59715e-06	-0.0122124	0.0066112	0.0647164	19.3048
genus.Paraprevotella	rs140997932	T	C	-0.162376	0.0354178	2.11119e-06	0.0114389	0.0126182	0.364648	21.0183
genus.Paraprevotella	rs145020347	A	G	-0.12465	0.0262323	4.03009e-06	0.0189333	0.0102629	0.0650624	22.5793
genus.Paraprevotella	rs17109926	A	G	-0.0988335	0.0216172	6.75279e-06	-0.0102525	0.0084632	0.225732	20.9031
genus.Paraprevotella	rs17785622	A	G	0.248065	0.0524304	1.92659e-06	-0.0028656	0.0136185	0.833341	22.3855
genus.Paraprevotella	rs2081023	A	G	-0.122561	0.0236507	2.638e-07	-0.0053455	0.0100754	0.595729	26.8543
genus.Paraprevotella	rs3008582	T	C	0.10572	0.0227246	4.35989e-06	0.0053359	0.0091083	0.557988	21.6433
genus.Paraprevotella	rs3801748	G	A	0.0779721	0.0171691	5.20177e-06	0.0098031	0.0067682	0.147504	20.6244
genus.Paraprevotella	rs4756632	G	T	-0.138905	0.0289897	3.81747e-06	-0.0041685	0.0123725	0.736182	22.9589
genus.Paraprevotella	rs4767113	C	T	0.0882466	0.018382	2.14357e-06	-0.0011778	0.0071531	0.869216	23.0469
genus.Paraprevotella	rs7240324	T	G	-0.10229	0.0226948	5.95902e-06	-0.0152474	0.0084889	0.0724698	20.315
genus.Paraprevotella	rs9602779	A	C	-0.106692	0.0220263	6.92746e-07	0.0213266	0.0083056	0.0102368	23.4627
genus.Paraprevotella	rs9900242	A	G	-0.0852967	0.0175212	1.14068e-06	-0.0076877	0.0066268	0.24601	23.6994
genus.Parasutterella	rs10899911	A	G	-0.0717102	0.0148151	1.15272e-06	0.0069279	0.0072644	0.340247	23.4288
genus.Parasutterella	rs11715853	G	A	-0.0662952	0.0146114	6.22913e-06	-0.0004574	0.0072456	0.949668	20.5864
genus.Parasutterella	rs2090816	A	C	0.0840967	0.0177315	2.89715e-06	0.0019289	0.008809	0.826674	22.494
genus.Parasutterella	rs2387977	T	C	-0.0681778	0.0134756	5.38476e-07	-0.0114101	0.0068927	0.097847	25.5972
genus.Parasutterella	rs35055552	T	C	0.109554	0.0235433	3.34853e-06	0.0111568	0.0110118	0.31098	21.6533
genus.Parasutterella	rs55877868	A	C	-0.104458	0.0228089	2.87068e-06	-0.0057516	0.010849	0.596005	20.9735
genus.Parasutterella	rs62273907	A	G	0.229468	0.0502262	5.88384e-06	0.0386256	0.0148743	0.0094098	20.873
genus.Parasutterella	rs6809952	G	A	-0.0684957	0.0150892	8.13349e-06	0.0002286	0.0072048	0.974689	20.6062
genus.Parasutterella	rs6828768	C	T	0.0636852	0.0132645	1.78328e-06	0.0096741	0.006529	0.138412	23.0512
genus.Parasutterella	rs7303158	C	T	0.0646859	0.0134256	1.32776e-06	-0.0033566	0.006584	0.610187	23.2141
genus.Parasutterella	rs7311004	T	C	-0.0617522	0.0136438	5.92054e-06	0.0183831	0.0066987	0.0060646	20.4848
genus.Parasutterella	rs7572229	G	A	0.066273	0.0132736	6.31698e-07	-0.0109925	0.0065584	0.093719	24.9285
genus.Parasutterella	rs78383039	T	C	-0.146315	0.0297119	1.57438e-06	0.0079746	0.0134507	0.553265	24.2501
genus.Parasutterella	rs8039785	T	G	0.0618345	0.0133	3.62095e-06	0.0108808	0.0065411	0.0962215	21.6151
genus.Parasutterella	rs823424	G	A	-0.0713448	0.0156958	4.95295e-06	0.0076912	0.0078829	0.329223	20.6613
genus.Peptococcus	rs10031059	T	C	-0.121167	0.0225844	1.23637e-07	0.0069207	0.0077316	0.370727	28.7838
genus.Peptococcus	rs11001941	G	A	-0.195611	0.0392217	1.32858e-06	-0.0060875	0.0132343	0.64553	24.8734
genus.Peptococcus	rs12069354	C	T	0.16763	0.03795	9.28339e-06	-0.0101707	0.0133547	0.44631	19.5109
genus.Peptococcus	rs2054133	G	A	0.0895433	0.0188332	2.14166e-06	0.0017481	0.0066102	0.791428	22.6058
genus.Peptococcus	rs36121075	A	G	-0.14067	0.030628	6.9872e-06	-0.0050308	0.0104037	0.628697	21.0944
genus.Peptococcus	rs413827	G	A	0.110229	0.0237523	3.30085e-06	0.0008101	0.0081021	0.920355	21.5369
genus.Peptococcus	rs5770862	T	C	0.162018	0.0356813	3.21957e-06	0.0154111	0.0124273	0.214938	20.6179
genus.Peptococcus	rs6918730	G	A	0.135311	0.0289742	1.14732e-06	-0.0013614	0.0103348	0.895199	21.8092
genus.Peptococcus	rs7033353	T	G	0.090152	0.018995	2.21957e-06	-0.0042306	0.0066543	0.524927	22.5254
genus.Peptococcus	rs72850165	T	C	-0.134304	0.0300423	5.74152e-06	-0.0082162	0.010529	0.435193	19.9853
genus.Peptococcus	rs74592222	G	A	0.137957	0.0302965	8.55342e-06	-0.0046677	0.0106319	0.660639	20.7349
genus.Peptococcus	rs77681628	C	T	0.200307	0.0387328	2.68836e-07	0.0079089	0.0135434	0.559244	26.7446
genus.Phascolarctobacterium	rs11929846	T	C	-0.0697199	0.0157969	8.88416e-06	-0.0095284	0.008035	0.235676	19.4791
genus.Phascolarctobacterium	rs12618201	A	G	0.0641657	0.0138202	3.37696e-06	-0.0020442	0.0067904	0.763378	21.5565
genus.Phascolarctobacterium	rs1264476	T	G	0.0767335	0.0166041	4.29567e-06	0.0136704	0.0080492	0.0894418	21.3569
genus.Phascolarctobacterium	rs28525131	G	A	-0.118657	0.0269048	8.22677e-06	-0.0155987	0.0127315	0.220499	19.4503
genus.Phascolarctobacterium	rs56069061	G	A	-0.111306	0.0230694	1.87174e-06	-0.0043654	0.0106226	0.681107	23.2789
genus.Phascolarctobacterium	rs56157888	A	C	0.0954864	0.0193976	1.08506e-06	-0.00125	0.0089624	0.889075	24.2318
genus.Phascolarctobacterium	rs74540770	G	A	-0.121014	0.0258621	3.60275e-06	-0.0086716	0.0117307	0.459768	21.8951
genus.Phascolarctobacterium	rs74847270	A	G	-0.104889	0.0230998	5.73099e-06	0.0236303	0.0106988	0.0271965	20.6179
genus.Phascolarctobacterium	rs75882962	T	C	0.0968661	0.0190575	3.18987e-07	0.0170675	0.0092781	0.0658353	25.8352
genus.Phascolarctobacterium	rs7982713	G	A	0.0726922	0.0163201	9.72164e-06	0.0075259	0.0079232	0.342184	19.8395
genus.Prevotella7	rs118038478	A	G	0.205676	0.0468917	7.85422e-06	-0.0085723	0.0122699	0.484772	19.2386
genus.Prevotella7	rs12124567	A	G	-0.121281	0.0275017	9.48982e-06	-0.0017092	0.0072741	0.814235	19.4477
genus.Prevotella7	rs12195431	T	C	0.196528	0.0442322	8.72818e-06	-0.0063994	0.012728	0.615119	19.7411
genus.Prevotella7	rs2240542	C	T	0.12085	0.0261776	4.84146e-06	-0.0028351	0.0072547	0.695953	21.3124
genus.Prevotella7	rs2918132	C	T	-0.114648	0.0254916	6.42409e-06	-0.0071866	0.0068143	0.291598	20.2275
genus.Prevotella7	rs430270	A	C	0.139155	0.0297055	2.86846e-06	0.0028189	0.0083599	0.73597	21.9444
genus.Prevotella7	rs57404562	C	A	0.155486	0.0316057	6.21576e-07	0.0031103	0.0083868	0.710744	24.2022
genus.Prevotella7	rs79263163	A	C	-0.143982	0.031501	7.51048e-06	-0.0031165	0.0087691	0.722293	20.8914
genus.Prevotella7	rs9426434	T	C	-0.123657	0.0278514	9.71711e-06	-0.0076266	0.0075178	0.310361	19.7126
genus.Prevotella7	rs9608249	A	G	-0.158213	0.0336317	2.06687e-06	-0.0115974	0.0092229	0.208589	22.1304
genus.Prevotella7	rs9959718	G	A	0.133012	0.0275361	1.90058e-06	-0.0064293	0.007506	0.39169	23.3333
genus.Prevotella9	rs111509883	T	C	0.171131	0.0347624	1.24389e-06	0.0003373	0.0132717	0.979721	24.2346
genus.Prevotella9	rs11685699	C	T	-0.141357	0.0295665	2.02552e-06	-0.0087758	0.0122618	0.474172	22.858
genus.Prevotella9	rs117271932	A	G	0.208089	0.0440393	2.81722e-06	-0.0059895	0.0144722	0.678973	22.3263
genus.Prevotella9	rs12648235	T	C	0.0785902	0.0177676	7.39079e-06	-0.0120784	0.0096028	0.208467	19.5651
genus.Prevotella9	rs1304512	G	A	0.0761593	0.0165885	5.29082e-06	-0.0066756	0.0077122	0.38671	21.0782
genus.Prevotella9	rs2104588	T	C	0.105558	0.023773	8.12987e-06	0.0109013	0.0105131	0.29977	19.7159
genus.Prevotella9	rs2495052	A	G	0.0838978	0.0188523	8.97142e-06	-0.0006838	0.0086662	0.93711	19.8049
genus.Prevotella9	rs2683313	A	G	-0.0724576	0.0151603	1.68895e-06	-0.0035244	0.0069852	0.613878	22.843
genus.Prevotella9	rs4968431	G	T	0.0640113	0.0144162	8.58441e-06	-0.0011478	0.0067254	0.864486	19.7156
genus.Prevotella9	rs7237249	C	T	-0.0823764	0.0182126	8.93303e-06	-0.025953	0.0084843	0.0022212	20.4579
genus.Prevotella9	rs72815774	T	C	-0.176186	0.0393068	8.78291e-06	0.0059918	0.0120546	0.61915	20.0913
genus.Prevotella9	rs746764	T	C	-0.0915772	0.0193245	2.03999e-06	0.0004148	0.0085459	0.961292	22.4573
genus.Prevotella9	rs7976209	T	C	-0.0870786	0.0197951	7.28343e-06	-0.0090522	0.0093269	0.331772	19.3513
genus.Prevotella9	rs9428102	A	G	-0.0778845	0.0176068	4.61734e-06	0.0095526	0.0079755	0.231015	19.5677
genus.Prevotella9	rs9613013	G	A	0.0917591	0.0202697	6.10415e-06	0.0075308	0.0096475	0.435038	20.493
genus.RikenellaceaeRC9gutgroup	rs12501673	A	G	0.116395	0.0262253	6.28983e-06	-0.0004979	0.0068289	0.941883	19.6983
genus.RikenellaceaeRC9gutgroup	rs17032291	T	C	-0.169579	0.0368251	6.61004e-06	-0.0063565	0.0094691	0.502036	21.2057
genus.RikenellaceaeRC9gutgroup	rs17582787	A	G	-0.157739	0.0339924	3.55377e-06	-0.0091968	0.0093255	0.324034	21.5335
genus.RikenellaceaeRC9gutgroup	rs2074881	T	C	-0.142236	0.032391	9.44772e-06	-0.0218505	0.008792	0.0129451	19.2828
genus.RikenellaceaeRC9gutgroup	rs2900503	G	T	-0.172329	0.0326671	1.55282e-07	0.0005738	0.0089891	0.949105	27.8289
genus.RikenellaceaeRC9gutgroup	rs2998141	T	C	-0.136346	0.0293073	4.42373e-06	0.0114674	0.0081411	0.158959	21.644
genus.RikenellaceaeRC9gutgroup	rs4270579	G	A	-0.118021	0.0271041	5.45647e-06	0.005223	0.0073229	0.475696	18.9605
genus.RikenellaceaeRC9gutgroup	rs4717843	G	T	-0.119376	0.0260548	4.7173e-06	-0.002855	0.0068605	0.677301	20.9922
genus.RikenellaceaeRC9gutgroup	rs7712231	A	G	0.156284	0.0350462	7.97036e-06	0.0002042	0.009221	0.982333	19.8859
genus.RikenellaceaeRC9gutgroup	rs80309088	G	A	0.17405	0.0383423	4.55642e-06	0.0025307	0.0100407	0.801009	20.6059
genus.RikenellaceaeRC9gutgroup	rs9887954	G	A	-0.114849	0.0249013	4.80801e-06	0.0035616	0.0066524	0.592378	21.2723
genus.Romboutsia	rs10279978	A	G	-0.0622202	0.0127675	1.17009e-06	0.0050126	0.0070392	0.476402	23.7492
genus.Romboutsia	rs11221428	T	C	-0.0726779	0.0158263	6.48646e-06	0.0146963	0.0086492	0.0892924	21.0885
genus.Romboutsia	rs16843578	C	T	-0.0875276	0.0196779	5.08123e-06	-0.0141041	0.0114579	0.21834	19.7849
genus.Romboutsia	rs28603357	T	C	-0.214911	0.0474739	8.52235e-06	-0.0100223	0.0155719	0.519827	20.4931
genus.Romboutsia	rs34302036	A	G	0.0550261	0.0120835	5.87667e-06	-0.0118126	0.0066223	0.0744636	20.7374
genus.Romboutsia	rs61841503	G	A	0.092888	0.0171454	3.99597e-08	-0.0166585	0.0087397	0.0566419	29.351
genus.Romboutsia	rs62504452	A	G	-0.0710048	0.0156654	4.65831e-06	-0.0065452	0.0086204	0.447689	20.5443
genus.Romboutsia	rs7109293	A	G	0.0919112	0.0205738	6.98354e-06	0.0208166	0.0123027	0.0906389	19.9575
genus.Romboutsia	rs75200530	T	G	-0.190644	0.0421065	5.06555e-06	0.0220168	0.0147988	0.13682	20.4998
genus.Romboutsia	rs75987356	G	A	-0.129578	0.0280454	6.70799e-06	0.0042603	0.0135708	0.753573	21.3472
genus.Romboutsia	rs77702691	A	G	-0.094406	0.0208544	7.36973e-06	0.0026503	0.010869	0.807353	20.4928
genus.Romboutsia	rs9389266	T	G	0.0722815	0.0162353	9.38461e-06	-0.0119736	0.0090773	0.187149	19.8213
genus.Romboutsia	rs9567264	C	T	0.0580018	0.0127495	5.75689e-06	-0.0013537	0.0071307	0.849436	20.6966
genus.Roseburia	rs12740451	T	C	0.0697527	0.0153607	7.34264e-06	0.0168132	0.0094391	0.0748742	20.6205
genus.Roseburia	rs147990086	A	G	-0.0578936	0.01324	8.92942e-06	0.0167681	0.0077545	0.0305897	19.1199
genus.Roseburia	rs16910295	T	C	-0.0980434	0.020957	2.91111e-06	-0.0036266	0.0126919	0.775074	21.8867
genus.Roseburia	rs2160994	T	C	0.0550687	0.0112481	9.6985e-07	0.0129912	0.0068278	0.0570802	23.969
genus.Roseburia	rs2943022	T	C	0.0493786	0.0106763	4.11408e-06	-0.0036514	0.0066118	0.58077	21.3911
genus.Roseburia	rs302266	T	C	-0.0777312	0.0172985	8.12587e-06	0.009083	0.0104101	0.382927	20.1917
genus.Roseburia	rs329182	T	C	0.0690327	0.0152884	5.90142e-06	-0.0175313	0.0094379	0.0632353	20.3885
genus.Roseburia	rs55858165	A	C	0.179284	0.0404954	9.98975e-06	0.0056957	0.0145327	0.695113	19.6008
genus.Roseburia	rs57466170	C	T	0.0741405	0.0171601	8.30102e-06	0.0120773	0.0115394	0.29528	18.6669
genus.Roseburia	rs6445851	G	A	-0.0497336	0.0108158	3.52721e-06	0.0032975	0.0066866	0.621898	21.1437
genus.Roseburia	rs6930661	C	T	-0.0961587	0.0204975	2.47942e-06	0.006272	0.0124605	0.614718	22.0078
genus.Roseburia	rs75326254	C	T	-0.104628	0.0230897	7.50204e-06	-0.0097783	0.0133964	0.46544	20.5332
genus.Roseburia	rs78753150	A	C	0.0968739	0.0214067	9.98312e-06	-0.001904	0.0137852	0.890149	20.4793
genus.Roseburia	rs9300744	C	T	-0.0588452	0.0126228	4.75118e-06	0.0063737	0.0077083	0.408316	21.7326
genus.Ruminiclostridium5	rs10827477	A	G	-0.0547387	0.0115163	2.19177e-06	0.0055209	0.0070025	0.430448	22.5922
genus.Ruminiclostridium5	rs113753996	T	C	0.0820689	0.0174463	3.98895e-06	0.0143957	0.0112097	0.199067	22.1285
genus.Ruminiclostridium5	rs1223978	T	C	0.0484169	0.0108254	8.16186e-06	0.0130496	0.0066639	0.0501987	20.0034
genus.Ruminiclostridium5	rs1492620	T	C	-0.0830505	0.0180073	3.52577e-06	-0.0005125	0.0112566	0.963684	21.271
genus.Ruminiclostridium5	rs2482038	C	A	0.0518991	0.0108777	1.70314e-06	0.0099903	0.0065871	0.129356	22.7639
genus.Ruminiclostridium5	rs2791343	T	C	0.051717	0.0113369	5.53959e-06	-0.0008357	0.0069546	0.904354	20.8104
genus.Ruminiclostridium5	rs2833828	G	A	0.0489617	0.0108702	6.81651e-06	-0.0035051	0.0066258	0.5968	20.2879
genus.Ruminiclostridium5	rs4955951	A	G	-0.0713749	0.0165826	9.95519e-06	0.0034089	0.010458	0.744453	18.5261
genus.Ruminiclostridium5	rs6121460	G	A	0.0932955	0.0199206	2.64107e-06	0.0134792	0.0126986	0.288476	21.934
genus.Ruminiclostridium5	rs79968837	A	G	-0.0950311	0.0193507	1.14623e-06	0.0054535	0.0116914	0.64089	24.1177
genus.Ruminiclostridium5	rs8053158	A	G	-0.0740543	0.0159151	5.89806e-06	0.0005552	0.0100001	0.955726	21.6512
genus.Ruminiclostridium6	rs10829821	T	C	-0.097606	0.0216072	3.47141e-06	-0.004127	0.0107689	0.70155	20.4058
genus.Ruminiclostridium6	rs116969552	A	G	-0.166823	0.0376681	9.15949e-06	-0.0193656	0.015407	0.208779	19.6139
genus.Ruminiclostridium6	rs11992182	A	C	0.0625299	0.0137876	4.64839e-06	0.0109041	0.0073454	0.13768	20.5684
genus.Ruminiclostridium6	rs2548459	C	T	0.0554866	0.0122755	6.40206e-06	0.0029478	0.006571	0.653712	20.4315
genus.Ruminiclostridium6	rs35362464	C	A	0.0720077	0.0165387	8.99138e-06	-0.0166394	0.008718	0.0563095	18.9564
genus.Ruminiclostridium6	rs61060922	T	G	0.15913	0.0322283	1.08647e-06	0.0077996	0.0144098	0.588322	24.3796
genus.Ruminiclostridium6	rs663262	T	C	-0.13498	0.0310715	3.39417e-06	-0.01884	0.0147644	0.201941	18.872
genus.Ruminiclostridium6	rs67479537	T	C	0.118994	0.026487	9.302e-06	-0.003214	0.0123424	0.794551	20.183
genus.Ruminiclostridium6	rs71414120	T	G	0.200894	0.0406434	1.07697e-06	-0.0105243	0.0139313	0.449985	24.4317
genus.Ruminiclostridium6	rs72991535	T	G	0.135604	0.0295174	4.95367e-06	-0.0240373	0.0142442	0.0915044	21.1051
genus.Ruminiclostridium6	rs73176030	T	C	0.058665	0.013208	7.28883e-06	0.0022426	0.0069571	0.747186	19.7282
genus.Ruminiclostridium6	rs77193512	A	G	0.0736533	0.0153163	1.29587e-06	0.003795	0.0083557	0.649695	23.1246
genus.Ruminiclostridium6	rs792058	G	A	0.0554234	0.0125423	8.57953e-06	0.0031044	0.0066794	0.642094	19.5268
genus.Ruminiclostridium6	rs79968172	G	A	0.11614	0.0243083	1.66054e-06	0.0096186	0.0140588	0.493869	22.8271
genus.Ruminiclostridium6	rs9555756	A	C	-0.0804138	0.0176692	7.10127e-06	-0.0068907	0.009492	0.467871	20.7123
genus.Ruminiclostridium9	rs115044523	G	A	-0.0980026	0.0202616	2.37202e-06	0.0101767	0.0116332	0.381684	23.3951
genus.Ruminiclostridium9	rs12040548	G	T	0.0570422	0.0122359	3.14872e-06	-0.0132926	0.0073775	0.0715813	21.733
genus.Ruminiclostridium9	rs6082461	A	C	0.0586425	0.0131004	4.86594e-06	-0.003162	0.0080065	0.692894	20.0381
genus.Ruminiclostridium9	rs7137760	C	T	0.050797	0.0112182	7.06911e-06	0.0097466	0.0066524	0.142885	20.5035
genus.Ruminiclostridium9	rs74303178	T	C	0.0532742	0.0119274	7.91566e-06	-0.0207933	0.0072097	0.003926	19.9501
genus.Ruminiclostridium9	rs78191726	T	C	0.0944998	0.0210206	7.58287e-06	-0.0042472	0.0114775	0.711346	20.2103
genus.Ruminiclostridium9	rs918449	A	G	-0.0950908	0.0197177	2.55994e-06	0.0151543	0.0126364	0.230426	23.2576
genus.Ruminiclostridium9	rs9522712	T	C	0.0699728	0.0154939	4.65962e-06	0.0139292	0.008931	0.118843	20.3956
genus.Ruminiclostridium9	rs9809789	C	T	-0.0717454	0.0159673	8.71968e-06	0.0107643	0.0092955	0.246862	20.1894
genus.RuminococcaceaeNK4A214group	rs11241747	C	T	0.0533858	0.0120035	6.58971e-06	0.0011918	0.0067639	0.860138	19.7806
genus.RuminococcaceaeNK4A214group	rs11586410	G	A	-0.0863422	0.0169937	3.66276e-07	-0.0137451	0.0103473	0.184054	25.8149
genus.RuminococcaceaeNK4A214group	rs12642039	T	C	-0.0553003	0.0119397	3.43005e-06	0.0122013	0.0068479	0.0747877	21.4519
genus.RuminococcaceaeNK4A214group	rs12731	A	G	-0.0527684	0.0115053	4.87237e-06	0.001185	0.0065857	0.857204	21.0353
genus.RuminococcaceaeNK4A214group	rs13087692	T	G	0.0574623	0.012594	8.69224e-06	-0.0075824	0.0070706	0.283549	20.8181
genus.RuminococcaceaeNK4A214group	rs136761	G	A	-0.0587521	0.0119155	8.15195e-07	-0.0014142	0.0067342	0.833665	24.3122
genus.RuminococcaceaeNK4A214group	rs147475196	A	G	-0.133769	0.0295196	4.72496e-06	0.0081742	0.0141738	0.564133	20.5347
genus.RuminococcaceaeNK4A214group	rs35559912	T	C	-0.0925071	0.0203674	4.89023e-06	-0.0083103	0.012256	0.497733	20.6291
genus.RuminococcaceaeNK4A214group	rs4814689	C	T	-0.1083	0.0230708	4.5519e-06	0.0007368	0.0118171	0.950282	22.036
genus.RuminococcaceaeNK4A214group	rs5994253	A	G	-0.0811302	0.0157621	2.35183e-07	-0.0016126	0.0088119	0.854798	26.4934
genus.RuminococcaceaeNK4A214group	rs62027366	T	C	0.0615389	0.0137612	6.58456e-06	0.0084856	0.0078553	0.280038	19.9981
genus.RuminococcaceaeNK4A214group	rs6681678	C	T	-0.100174	0.024	9.04931e-06	-0.021754	0.0146882	0.138591	17.4216
genus.RuminococcaceaeNK4A214group	rs7573569	T	C	0.107739	0.0233638	3.23139e-06	0.0156031	0.0139574	0.263606	21.2645
genus.RuminococcaceaeUCG002	rs10916131	C	T	-0.069333	0.0146753	2.87497e-06	-0.0025749	0.0090165	0.775199	22.3205
genus.RuminococcaceaeUCG002	rs10927423	C	A	-0.0713617	0.0147712	8.49518e-07	0.0016018	0.0092242	0.862142	23.3398
genus.RuminococcaceaeUCG002	rs10964441	G	A	-0.14906	0.034486	7.45116e-06	0.011578	0.0146773	0.430205	18.6826
genus.RuminococcaceaeUCG002	rs113147300	A	G	-0.075842	0.0164562	7.6914e-06	-0.0085732	0.0093352	0.358424	21.2403
genus.RuminococcaceaeUCG002	rs11607472	A	G	-0.0780229	0.0176325	7.18671e-06	-0.0132001	0.0104051	0.204578	19.5802
genus.RuminococcaceaeUCG002	rs116974815	C	A	-0.189731	0.0396566	2.02518e-06	-0.0177773	0.0141461	0.208865	22.8899
genus.RuminococcaceaeUCG002	rs11750293	G	T	-0.0578304	0.0120512	1.76136e-06	0.0049473	0.007316	0.498895	23.0276
genus.RuminococcaceaeUCG002	rs12463378	A	G	-0.0522061	0.0112086	2.95523e-06	-0.0005444	0.0067167	0.935403	21.6938
genus.RuminococcaceaeUCG002	rs15256	C	T	0.0732376	0.016834	9.45659e-06	0.0128771	0.0111468	0.247997	18.9275
genus.RuminococcaceaeUCG002	rs55793120	T	C	0.137396	0.027414	4.80674e-07	-0.0172999	0.0143354	0.227511	25.1191
genus.RuminococcaceaeUCG002	rs56030423	G	A	-0.0982874	0.0216344	6.30385e-06	0.026443	0.0117283	0.0241569	20.6398
genus.RuminococcaceaeUCG002	rs57079348	T	G	-0.076573	0.0172819	7.21822e-06	0.0010319	0.0104315	0.921198	19.632
genus.RuminococcaceaeUCG002	rs6542556	A	G	0.050974	0.011406	7.86123e-06	0.00574	0.006817	0.399784	19.9724
genus.RuminococcaceaeUCG002	rs6793778	C	T	-0.0558706	0.0125258	9.81289e-06	-0.0085904	0.0076789	0.263266	19.8955
genus.RuminococcaceaeUCG002	rs7120052	A	C	0.0624796	0.0135523	1.96895e-06	-0.0087704	0.0086319	0.309609	21.2544
genus.RuminococcaceaeUCG002	rs7155595	C	A	0.0569929	0.0116986	1.14931e-06	0.0265472	0.0069772	0.0001419	23.734
genus.RuminococcaceaeUCG002	rs7249614	A	G	-0.0492778	0.0110807	9.07376e-06	-0.0012029	0.0066822	0.857143	19.7775
genus.RuminococcaceaeUCG002	rs7342369	C	A	-0.0527803	0.0116023	5.66121e-06	0.0067761	0.0069877	0.332188	20.6944
genus.RuminococcaceaeUCG002	rs76847269	A	G	0.163508	0.0356151	5.1719e-06	-0.0127772	0.0141642	0.367017	21.0771
genus.RuminococcaceaeUCG002	rs77564310	A	C	-0.0713093	0.0140855	3.28614e-07	0.0107057	0.0081541	0.189211	25.6298
genus.RuminococcaceaeUCG002	rs79016051	C	T	-0.0887747	0.0189424	2.33742e-06	0.0036312	0.0112154	0.746113	21.9638
genus.RuminococcaceaeUCG002	rs882348	A	G	-0.0799946	0.0178618	5.44852e-06	0.0113256	0.0110902	0.307149	20.0572
genus.RuminococcaceaeUCG003	rs10490280	C	T	-0.0672094	0.0143309	4.15551e-06	0.0102163	0.0076213	0.180086	21.9943
genus.RuminococcaceaeUCG003	rs11243416	T	C	-0.0925653	0.0191203	1.66882e-06	-0.012398	0.0110775	0.263052	23.4372
genus.RuminococcaceaeUCG003	rs11613919	G	T	0.0727604	0.0155716	1.62509e-06	-0.0195332	0.00893	0.0287149	21.8334
genus.RuminococcaceaeUCG003	rs16959793	A	C	-0.062527	0.0131259	2.21709e-06	0.0050915	0.0073619	0.489191	22.6924
genus.RuminococcaceaeUCG003	rs2523124	T	C	-0.0546625	0.0120823	5.7837e-06	0.0072422	0.0067779	0.285293	20.4681
genus.RuminococcaceaeUCG003	rs3013089	G	A	-0.0551473	0.0120346	4.38133e-06	0.0024378	0.0066598	0.714327	20.9984
genus.RuminococcaceaeUCG003	rs4452755	A	C	-0.0634463	0.0134741	3.29335e-06	-0.0068334	0.0073201	0.350558	22.1725
genus.RuminococcaceaeUCG003	rs4532474	G	A	0.0769231	0.017045	4.82127e-06	-0.0066999	0.009806	0.494452	20.3667
genus.RuminococcaceaeUCG003	rs646327	G	A	0.0586696	0.0118369	7.8318e-07	0.0015956	0.0065675	0.808039	24.5667
genus.RuminococcaceaeUCG003	rs6759615	A	G	0.102523	0.0200204	7.86224e-07	-0.0326575	0.0124781	0.0088658	26.2238
genus.RuminococcaceaeUCG003	rs73341549	T	C	-0.169857	0.0318768	1.50953e-07	0.0065025	0.0152322	0.669458	28.3935
genus.RuminococcaceaeUCG003	rs78720113	A	G	-0.115348	0.0249601	7.59261e-06	-0.0095999	0.0127245	0.450583	21.3566
genus.RuminococcaceaeUCG004	rs10976229	T	G	0.095976	0.0214554	7.04477e-06	0.01767	0.0095451	0.0641386	20.0103
genus.RuminococcaceaeUCG004	rs11961899	G	A	-0.0707825	0.0161381	9.1802e-06	-0.0002003	0.0072167	0.977857	19.2374
genus.RuminococcaceaeUCG004	rs12125734	G	T	0.133972	0.0257417	2.09428e-07	-0.0006444	0.0108391	0.952589	27.0865
genus.RuminococcaceaeUCG004	rs2248146	T	C	0.0689452	0.0153649	8.20001e-06	-0.0107314	0.0070167	0.126167	20.1348
genus.RuminococcaceaeUCG004	rs3800154	A	C	-0.0797959	0.0177639	6.11581e-06	0.0227541	0.0083333	0.006324	20.1782
genus.RuminococcaceaeUCG004	rs511258	G	A	-0.0757474	0.0162475	4.52052e-06	0.0087488	0.007321	0.232076	21.7352
genus.RuminococcaceaeUCG004	rs6769553	A	G	0.0849743	0.0157451	7.91068e-08	0.0013295	0.0072076	0.85365	29.1264
[truncated: 226 more rows]
