# Supplementary material for: Causal effect between gut microbiota and metabolic syndrome in European population: a bidirectional mendelian randomization study
Source: Cell Biosci. 2024 May 28;14:67. doi: 10.1186/s13578-024-01232-6 (PMC11134679; doi:10.1186/s13578-024-01232-6)
Supplement: Supplementary file 2 — Supplementary Material 2: Table S2 [file 13578_2024_1232_MOESM2_ESM.xlsx]

## Sheet: Sheet1
The heterogeneity of gut microbiota instrumental variables.
Exposure (gut microbiota)	Cochran's Q	df	P-value
phylum.Actinobacteria	9.60794	14	0.790249
phylum.Bacteroidetes	9.02579	10	0.529658
phylum.Cyanobacteria	9.23743	7	0.236056
phylum.Euryarchaeota	23.3351	11	0.015847
phylum.Firmicutes	8.5941	15	0.897767
phylum.Lentisphaerae	7.55259	8	0.478346
phylum.Proteobacteria	15.9966	11	0.141259
phylum.Tenericutes	14.5797	11	0.202556
phylum.Verrucomicrobia	11.6567	11	0.389992
class.Actinobacteria	18.153	13	0.151796
class.Alphaproteobacteria	4.03166	6	0.672391
class.Bacilli	18.1926	17	0.376789
class.Bacteroidia	12.6169	12	0.397489
class.Betaproteobacteria	12.5817	11	0.321541
class.Clostridia	8.33991	11	0.68257
class.Coriobacteriia	24.0068	13	0.031068
class.Deltaproteobacteria	12.5478	12	0.402743
class.Erysipelotrichia	9.65311	12	0.646364
class.Gammaproteobacteria	7.75332	6	0.256739
class.Lentisphaeria	7.41067	7	0.387408
class.Melainabacteria	4.39121	9	0.883832
class.Methanobacteria	18.9754	9	0.0254029
class.Mollicutes	14.5797	11	0.202556
class.Negativicutes	25.2281	11	0.00844082
class.Verrucomicrobiae	16.0368	10	0.0985833
order.Actinomycetales	10.4193	4	0.0339268
order.Bacillales	5.57593	8	0.694614
order.Bacteroidales	12.6169	12	0.397489
order.Bifidobacteriales	9.07354	10	0.525139
order.Burkholderiales	13.3256	10	0.20603
order.Clostridiales	12.9662	12	0.371505
order.Coriobacteriales	24.0068	13	0.031068
order.Desulfovibrionales	14.3977	11	0.211762
order.Enterobacteriales	10.7081	6	0.0978281
order.Erysipelotrichales	9.65311	12	0.646364
order.Gastranaerophilales	4.75636	8	0.783271
order.Lactobacillales	17.8141	14	0.215381
order.Methanobacteriales	18.9754	9	0.0254029
order.MollicutesRF9	16.3509	12	0.175689
order.NB1n	21.2051	12	0.0474569
order.Pasteurellales	21.9677	13	0.0558638
order.Rhodospirillales	14.5901	13	0.333634
order.Selenomonadales	25.2281	11	0.00844082
order.Verrucomicrobiales	16.0368	10	0.0985833
order.Victivallales	7.41067	7	0.387408
family.Acidaminococcaceae	12.5065	6	0.0515774
family.Actinomycetaceae	10.4186	4	0.0339365
family.Alcaligenaceae	7.53732	11	0.754052
family.Bacteroidaceae	8.22543	8	0.411765
family.BacteroidalesS24	5.47933	7	0.601679
family.Bifidobacteriaceae	9.07354	10	0.525139
family.Christensenellaceae	15.2483	10	0.123267
family.Clostridiaceae1	10.9321	9	0.28039
family.ClostridialesvadinBB60group	31.6254	14	0.00452709
family.Coriobacteriaceae	24.0068	13	0.031068
family.Defluviitaleaceae	9.97249	10	0.44291
family.Desulfovibrionaceae	10.2839	9	0.327997
family.Enterobacteriaceae	10.7081	6	0.0978281
family.Erysipelotrichaceae	9.65311	12	0.646364
family.FamilyXI	2.56612	7	0.922037
family.FamilyXIII	6.48216	9	0.690858
family.Lachnospiraceae	52.3164	16	9.73744e-06
family.Lactobacillaceae	13.0566	8	0.109916
family.Methanobacteriaceae	18.9754	9	0.0254029
family.Oxalobacteraceae	20.7904	13	0.0771788
family.Pasteurellaceae	21.9677	13	0.0558638
family.Peptococcaceae	4.42553	8	0.816837
family.Peptostreptococcaceae	17.3895	13	0.182103
family.Porphyromonadaceae	6.05184	8	0.641425
family.Prevotellaceae	26.9818	14	0.0193588
family.Rhodospirillaceae	17.1441	14	0.24858
family.Rikenellaceae	14.0729	18	0.724327
family.Ruminococcaceae	13.2473	9	0.151733
family.Streptococcaceae	31.8922	13	0.00249226
family.unknownfamily	4.75636	8	0.783271
family.unknownfamily	16.3509	12	0.175689
family.unknownfamily	21.2051	12	0.0474569
family.Veillonellaceae	17.5012	18	0.48894
family.Verrucomicrobiaceae	16.0386	10	0.0985332
family.Victivallaceae	11.9569	11	0.366894
genus.Actinomyces	11.0213	6	0.0877208
genus.Adlercreutzia	5.33194	7	0.619524
genus.Akkermansia	16.0448	10	0.0983577
genus.Alistipes	24.5884	13	0.0261298
genus.Allisonella	1.71646	7	0.973857
genus.Alloprevotella	8.33914	5	0.138509
genus.Anaerofilum	5.44207	10	0.859762
genus.Anaerostipes	20.6702	11	0.0369537
genus.Anaerotruncus	26.2925	12	0.00975597
genus.Bacteroides	8.22543	8	0.411765
genus.Barnesiella	11.4179	13	0.575853
genus.Bifidobacterium	14.1753	11	0.223445
genus.Bilophila	17.7287	12	0.12418
genus.Blautia	16.4208	12	0.172715
genus.Butyricicoccus	6.53776	7	0.478538
genus.Butyricimonas	16.167	12	0.183706
genus.Butyrivibrio	19.6966	14	0.140001
genus.CandidatusSoleaferrea	8.41642	8	0.393885
genus.Catenibacterium	2.58106	4	0.630183
genus.ChristensenellaceaeR	4.84164	9	0.847889
genus.Clostridiuminnocuumgroup	4.41752	8	0.817627
genus.Clostridiumsensustricto1	13.2078	6	0.0398523
genus.Collinsella	6.52268	8	0.588893
genus.Coprobacter	6.34845	10	0.785188
genus.Coprococcus1	14.1342	11	0.225656
genus.Coprococcus2	5.21269	7	0.634025
genus.Coprococcus3	4.19126	8	0.839468
genus.DefluviitaleaceaeUCG011	14.0434	8	0.0806413
genus.Desulfovibrio	7.66833	9	0.567885
genus.Dialister	4.24096	10	0.935823
genus.Dorea	9.28563	9	0.411336
genus.Eggerthella	9.79696	10	0.458484
genus.Eisenbergiella	17.3205	10	0.0675666
genus.Enterorhabdus	6.10591	5	0.296049
genus.Erysipelatoclostridium	38.1004	14	0.000501595
genus.ErysipelotrichaceaeUCG003	23.9241	15	0.0663942
genus.Escherichia	6.60696	9	0.677965
genus.Eubacteriumbrachygroup	5.18838	9	0.817587
genus.Eubacteriumcoprostanoligenesgroup	16.1241	12	0.18562
genus.Eubacteriumeligensgroup	2.41307	6	0.878067
genus.Eubacteriumfissicatenagroup	23.2405	8	0.00306879
genus.Eubacteriumhalliigroup	13.4172	15	0.570106
genus.Eubacteriumnodatumgroup	8.8591	10	0.545526
genus.Eubacteriumoxidoreducensgroup	7.00109	4	0.135831
genus.Eubacteriumrectalegroup	17.328	7	0.0153994
genus.Eubacteriumruminantiumgroup	21.8976	17	0.188688
genus.Eubacteriumventriosumgroup	14.1844	13	0.360989
genus.Eubacteriumxylanophilumgroup	6.00175	8	0.647036
genus.Faecalibacterium	9.70702	9	0.37472
genus.FamilyXIIIAD3011group	41.9923	12	3.34049e-05
genus.FamilyXIIIAD3011group	41.9923	12	3.34049e-05
genus.FamilyXIIIUCG001	41.9923	12	3.34049e-05
genus.Flavonifractor	14.1379	4	0.0068677
genus.Fusicatenibacter	21.2733	17	0.214303
genus.Gordonibacter	9.63891	11	0.56313
genus.Haemophilus	13.0243	8	0.111017
genus.Holdemanella	30.8719	10	0.000615988
genus.Holdemania	27.035	14	0.019053
genus.Howardella	14.6819	9	0.100053
genus.Hungatella	1.89956	4	0.754227
genus.Intestinibacter	25.1768	14	0.0328619
genus.Intestinimonas	13.8036	16	0.613342
genus.Lachnoclostridium	36.8758	12	0.000234006
genus.Lachnospira	9.76176	5	0.0822741
genus.LachnospiraceaeFCS020group	18.0021	11	0.0815327
genus.LachnospiraceaeNC2004group	11.4145	8	0.179302
genus.LachnospiraceaeND3007group	1.40676	2	0.494909
genus.LachnospiraceaeNK4A136group	17.6192	14	0.224678
genus.LachnospiraceaeUCG001	15.6595	12	0.207334
genus.LachnospiraceaeUCG004	12.433	11	0.331989
genus.LachnospiraceaeUCG008	7.58131	10	0.669659
genus.LachnospiraceaeUCG010	8.50045	9	0.484602
genus.Lactobacillus	14.1383	9	0.117491
genus.Lactococcus	12.1947	8	0.142726
genus.Marvinbryantia	13.5497	9	0.139269
genus.Methanobrevibacter	17.1131	5	0.00429029
genus.Odoribacter	1.98679	6	0.92091
genus.Olsenella	8.92941	10	0.538816
genus.Oscillibacter	6.35284	13	0.932364
genus.Oscillospira	4.92475	7	0.669146
genus.Oxalobacter	11.9553	10	0.288057
genus.Parabacteroides	10.0354	5	0.0742378
genus.Paraprevotella	22.664	12	0.0307181
genus.Parasutterella	27.9536	14	0.0144308
genus.Peptococcus	4.92862	11	0.934574
genus.Phascolarctobacterium	12.9941	9	0.162874
genus.Prevotella7	5.343	10	0.86712
genus.Prevotella9	16.6524	14	0.275174
genus.RikenellaceaeRC9gutgroup	10.2686	10	0.417249
genus.Romboutsia	17.1485	12	0.144095
genus.Roseburia	18.9888	13	0.123452
genus.Ruminiclostridium5	9.03	10	0.529259
genus.Ruminiclostridium6	14.1171	14	0.441022
genus.Ruminiclostridium9	16.5567	8	0.0350712
genus.RuminococcaceaeNK4A214group	11.2813	12	0.504982
genus.RuminococcaceaeUCG002	35.2406	21	0.0265651
genus.RuminococcaceaeUCG003	15.5772	11	0.157567
genus.RuminococcaceaeUCG004	16.8773	8	0.0314127
genus.RuminococcaceaeUCG005	53.2392	13	8.21056e-07
genus.RuminococcaceaeUCG009	14.4299	11	0.210113
genus.RuminococcaceaeUCG010	5.92386	5	0.313698
genus.RuminococcaceaeUCG011	4.23759	7	0.752041
genus.RuminococcaceaeUCG013	23.3743	11	0.015645
genus.RuminococcaceaeUCG014	12.3825	10	0.260272
genus.Ruminococcus1	14.5578	9	0.103819
genus.Ruminococcus2	18.9208	14	0.167999
genus.Ruminococcusgauvreauiigroup	24.427	11	0.0110483
genus.Ruminococcusgnavusgroup	20.8928	11	0.0344988
genus.Ruminococcustorquesgroup	7.32648	8	0.501852
genus.Sellimonas	12.3897	7	0.0884513
genus.Senegalimassilia	7.90754	4	0.0950244
genus.Slackia	4.56602	5	0.4711
genus.Streptococcus	25.2887	14	0.0318218
genus.Subdoligranulum	15.2738	10	0.122395
genus.Sutterella	29.7076	11	0.00176096
genus.Terrisporobacter	4.67415	4	0.322394
genus.Turicibacter	19.5465	9	0.0209273
genus.Tyzzerella3	14.2589	12	0.28448
genus.Veillonella	6.67212	7	0.463797
genus.Victivallis	24.1359	9	0.00409153
