# Supplementary material for: Causal effect between gut microbiota and metabolic syndrome in European population: a bidirectional mendelian randomization study
Source: Cell Biosci. 2024 May 28;14:67. doi: 10.1186/s13578-024-01232-6 (PMC11134679; doi:10.1186/s13578-024-01232-6)
Supplement: Supplementary file 3 — Supplementary Material 3: Table S3 [file 13578_2024_1232_MOESM3_ESM.xlsx]

## Sheet: Sheet1
Directional horizontal pleiotropy assessed by intercept term in MR Egger regression of the association between gut microbiota and MetS
Exposure(gut microbiota)	Egger_intercept	SE	P-value
phylum.Actinobacteria	0.00021541	0.00783473	0.978483
phylum.Bacteroidetes	-0.00118904	0.00567118	0.838599
phylum.Cyanobacteria	-0.0021442	0.014193	0.884868
phylum.Euryarchaeota	0.0250337	0.0146747	0.118835
phylum.Firmicutes	-0.00173225	0.00582024	0.77036
phylum.Lentisphaerae	-0.0101412	0.011878	0.421479
phylum.Proteobacteria	-0.00468048	0.00912983	0.619323
phylum.Tenericutes	0.00875753	0.00977612	0.391409
phylum.Verrucomicrobia	0.002272	0.007721	0.774575
class.Actinobacteria	-0.00155812	0.00750527	0.83902
class.Alphaproteobacteria	-0.00721332	0.0127501	0.59601
class.Bacilli	-0.00842217	0.0058058	0.1662
class.Bacteroidia	0.000760275	0.00578252	0.897771
class.Betaproteobacteria	0.000316918	0.00955361	0.97419
class.Clostridia	-0.0126163	0.0129785	0.353931
class.Coriobacteriia	0.00492552	0.0141809	0.734355
class.Deltaproteobacteria	-0.00829694	0.00637487	0.219683
class.Erysipelotrichia	0.0126675	0.00964534	0.215806
class.Gammaproteobacteria	-0.0179143	0.0114057	0.177066
class.Lentisphaeria	-0.0093858	0.0123744	0.476887
class.Melainabacteria	0.00303334	0.00729882	0.688631
class.Methanobacteria	0.0198708	0.0179139	0.299556
class.Mollicutes	0.00875753	0.00977612	0.391409
class.Negativicutes	0.0121984	0.0111333	0.298909
class.Verrucomicrobiae	0.00407467	0.0111412	0.723016
order.Actinomycetales	-0.0279173	0.00939244	0.0589588
order.Bacillales	-0.0132637	0.0131493	0.346707
order.Bacteroidales	0.000760275	0.00578252	0.897771
order.Bifidobacteriales	-0.000906365	0.00827025	0.915137
order.Burkholderiales	0.000193273	0.0103595	0.985522
order.Clostridiales	-0.0157656	0.0120778	0.218422
order.Coriobacteriales	0.00492552	0.0141809	0.734355
order.Desulfovibrionales	-0.00980769	0.00682668	0.181351
order.Enterobacteriales	-0.0451383	0.0202901	0.0766792
order.Erysipelotrichales	0.0126675	0.00964534	0.215806
order.Gastranaerophilales	0.00441421	0.00786704	0.592228
order.Lactobacillales	-0.0131825	0.00593225	0.0446396
order.Methanobacteriales	0.0198708	0.0179139	0.299556
order.MollicutesRF9	0.00245505	0.00828711	0.772558
order.NB1n	-0.00962876	0.0123067	0.450496
order.Pasteurellales	-0.0047245	0.00786026	0.558982
order.Rhodospirillales	-0.00461151	0.0116642	0.699519
order.Selenomonadales	0.0121984	0.0111333	0.298909
order.Verrucomicrobiales	0.00407467	0.0111412	0.723016
order.Victivallales	-0.0093858	0.0123744	0.476887
family.Acidaminococcaceae	0.012235	0.016916	0.501917
family.Actinomycetaceae	-0.0279648	0.00939401	0.0587438
family.Alcaligenaceae	0.0093583	0.0107146	0.402922
family.Bacteroidaceae	0.00486501	0.0157466	0.766348
family.BacteroidalesS24	0.0115152	0.0127144	0.400007
family.Bifidobacteriaceae	-0.000906365	0.00827025	0.915137
family.Christensenellaceae	-0.00166266	0.00718877	0.822266
family.Clostridiaceae1	0.0118138	0.00784675	0.170597
family.ClostridialesvadinBB60group	0.00714971	0.00975046	0.47641
family.Coriobacteriaceae	0.00492552	0.0141809	0.734355
family.Defluviitaleaceae	-0.00177324	0.00943306	0.855061
family.Desulfovibrionaceae	-0.00574536	0.00739001	0.459264
family.Enterobacteriaceae	-0.0451383	0.0202901	0.0766792
family.Erysipelotrichaceae	0.0126675	0.00964534	0.215806
family.FamilyXI	-0.0194191	0.0164449	0.282342
family.FamilyXIII	-0.00947323	0.00893536	0.320012
family.Lachnospiraceae	0.00408635	0.00914148	0.661253
family.Lactobacillaceae	-0.0146308	0.00908289	0.151258
family.Methanobacteriaceae	0.0198708	0.0179139	0.299556
family.Oxalobacteraceae	-0.00676832	0.0127469	0.605122
family.Pasteurellaceae	-0.0047245	0.00786026	0.558982
family.Peptococcaceae	-0.00195105	0.00692803	0.786381
family.Peptostreptococcaceae	0.00137264	0.00588145	0.819396
family.Porphyromonadaceae	0.00381603	0.0110675	0.740375
family.Prevotellaceae	0.0116587	0.00984033	0.257309
family.Rhodospirillaceae	-0.00382645	0.0125238	0.764797
family.Rikenellaceae	0.010204	0.00625099	0.120982
family.Ruminococcaceae	-0.00159554	0.00877962	0.860313
family.Streptococcaceae	0.00177554	0.0166724	0.916949
family.unknownfamily	0.00441421	0.00786704	0.592228
family.unknownfamily	0.00245505	0.00828711	0.772558
family.unknownfamily	-0.00962876	0.0123067	0.450496
family.Veillonellaceae	0.000259473	0.00414651	0.950834
family.Verrucomicrobiaceae	0.00411702	0.0111376	0.720192
family.Victivallaceae	-0.00670501	0.0119072	0.585767
genus.Actinomyces	-0.0192105	0.00987874	0.109419
genus.Adlercreutzia	0.0117712	0.0128799	0.395999
genus.Akkermansia	0.00426419	0.0111217	0.710315
genus.Alistipes	0.00592637	0.0145988	0.691926
genus.Allisonella	-0.00109202	0.0186306	0.955163
genus.Alloprevotella	-0.00814479	0.0424746	0.857274
genus.Anaerofilum	-0.00203204	0.0118949	0.868133
genus.Anaerostipes	-0.00392102	0.0112673	0.735054
genus.Anaerotruncus	0.00248294	0.0112441	0.829276
genus.Bacteroides	0.00486501	0.0157466	0.766348
genus.Barnesiella	-0.0159918	0.00812886	0.0727016
genus.Bifidobacterium	-0.00803183	0.00682954	0.266816
genus.Bilophila	-0.00792963	0.0132543	0.561776
genus.Blautia	-0.00306817	0.00659647	0.650916
genus.Butyricicoccus	0.000133989	0.00611873	0.983239
genus.Butyricimonas	0.00738897	0.00983377	0.468191
genus.Butyrivibrio	0.0113535	0.0110882	0.324543
genus.CandidatusSoleaferrea	0.0657159	0.0263473	0.0413404
genus.Catenibacterium	0.00209193	0.0303223	0.949339
genus.ChristensenellaceaeR	0.00468586	0.00914584	0.622249
genus.Clostridiuminnocuumgroup	0.00926674	0.0139772	0.528556
genus.Clostridiumsensustricto1	0.0186257	0.0115526	0.167826
genus.Collinsella	-0.0131633	0.0104537	0.248321
genus.Coprobacter	0.0118923	0.0086411	0.202015
genus.Coprococcus1	-0.00559907	0.00664564	0.419193
genus.Coprococcus2	0.0368973	0.0213582	0.134811
genus.Coprococcus3	0.00512715	0.00946512	0.604838
genus.DefluviitaleaceaeUCG011	-0.015345	0.013079	0.279065
genus.Desulfovibrio	-0.0175676	0.00861317	0.0757187
genus.Dialister	-0.00412463	0.00959792	0.677489
genus.Dorea	0.00669653	0.00761511	0.404838
genus.Eggerthella	-0.00419562	0.0114678	0.722921
genus.Eisenbergiella	0.0353768	0.0228522	0.156012
genus.Enterorhabdus	0.00182153	0.0140807	0.903314
genus.Erysipelatoclostridium	0.00355698	0.0131771	0.791446
genus.ErysipelotrichaceaeUCG003	0.00739307	0.00838608	0.392884
genus.Escherichia	0.000734012	0.0072272	0.921603
genus.Eubacteriumbrachygroup	-0.0128572	0.00973279	0.223029
genus.Eubacteriumcoprostanoligenesgroup	0.012153	0.0102571	0.261046
genus.Eubacteriumeligensgroup	-0.0044511	0.0142097	0.766742
genus.Eubacteriumfissicatenagroup	-0.00137514	0.0260587	0.959389
genus.Eubacteriumhalliigroup	0.00536648	0.00468973	0.271686
genus.Eubacteriumnodatumgroup	0.00336557	0.0110487	0.767588
genus.Eubacteriumoxidoreducensgroup	-0.0122734	0.0156933	0.491219
genus.Eubacteriumrectalegroup	-0.012925	0.0163448	0.459184
genus.Eubacteriumruminantiumgroup	-0.00893858	0.00774157	0.265199
genus.Eubacteriumventriosumgroup	-0.00247645	0.0115607	0.833978
genus.Eubacteriumxylanophilumgroup	0.000113294	0.00922212	0.990541
genus.Faecalibacterium	-0.00528672	0.00688641	0.464717
genus.FamilyXIIIAD3011group	0.0127724	0.024044	0.605834
genus.FamilyXIIIAD3011group	0.0127724	0.024044	0.605834
genus.FamilyXIIIUCG001	0.0127724	0.024044	0.605834
genus.Flavonifractor	-0.00836402	0.0314241	0.807357
genus.Fusicatenibacter	0.000664064	0.00946138	0.944915
genus.Gordonibacter	0.0196635	0.0115117	0.118412
genus.Haemophilus	-0.00341896	0.00970801	0.735068
genus.Holdemanella	-0.0164325	0.0128007	0.231303
genus.Holdemania	-0.00198484	0.00939143	0.835895
genus.Howardella	0.0020205	0.0170307	0.908487
genus.Hungatella	0.00145979	0.023452	0.954282
genus.Intestinibacter	0.00914128	0.00985113	0.370347
genus.Intestinimonas	-0.00392109	0.00554371	0.490221
genus.Lachnoclostridium	-0.00569974	0.0159263	0.727204
genus.Lachnospira	-0.0125593	0.0284978	0.682194
genus.LachnospiraceaeFCS020group	0.00502791	0.00743342	0.514131
genus.LachnospiraceaeNC2004group	-0.00626345	0.0153705	0.695816
genus.LachnospiraceaeND3007group	0.0709231	0.0712824	0.501608
genus.LachnospiraceaeNK4A136group	0.00377158	0.00485548	0.451199
genus.LachnospiraceaeUCG001	-0.0153317	0.0119561	0.226092
genus.LachnospiraceaeUCG004	-0.00331373	0.0092994	0.728991
genus.LachnospiraceaeUCG008	0.0136163	0.0125721	0.306943
genus.LachnospiraceaeUCG010	0.00733139	0.0071179	0.333144
genus.Lactobacillus	-0.00157888	0.0101582	0.880333
genus.Lactococcus	0.00490827	0.0164001	0.773415
genus.Marvinbryantia	-0.000422871	0.01479	0.977891
genus.Methanobrevibacter	0.0332842	0.0215279	0.19698
genus.Odoribacter	0.00975317	0.0105597	0.398067
genus.Olsenella	-0.0118661	0.00906434	0.222936
genus.Oscillibacter	0.00505243	0.00792756	0.535884
genus.Oscillospira	0.00530986	0.0137332	0.71236
genus.Oxalobacter	0.0118177	0.0150552	0.452643
genus.Parabacteroides	0.0223883	0.0194768	0.314411
genus.Paraprevotella	0.0166991	0.00988727	0.11934
genus.Parasutterella	-0.0130034	0.00803852	0.129738
genus.Peptococcus	-0.00835302	0.0106846	0.452457
genus.Phascolarctobacterium	0.00604582	0.0165477	0.724316
genus.Prevotella7	0.012547	0.0148711	0.420688
genus.Prevotella9	0.00218405	0.00777465	0.783194
genus.RikenellaceaeRC9gutgroup	-0.0145655	0.0154377	0.37006
genus.Romboutsia	-0.00653464	0.00786935	0.423974
genus.Roseburia	-0.00594229	0.00873621	0.509294
genus.Ruminiclostridium5	0.00332114	0.0103574	0.755793
genus.Ruminiclostridium6	0.00387596	0.00613612	0.538557
genus.Ruminiclostridium9	4.73531e-05	0.0187423	0.998055
genus.RuminococcaceaeNK4A214group	-0.00987734	0.00828246	0.258131
genus.RuminococcaceaeUCG002	0.00680327	0.00660467	0.315275
genus.RuminococcaceaeUCG003	-0.00183549	0.0100586	0.858853
genus.RuminococcaceaeUCG004	-0.0172007	0.0216331	0.45266
genus.RuminococcaceaeUCG005	0.0205913	0.0137597	0.160357
genus.RuminococcaceaeUCG009	0.00549366	0.0124685	0.668873
genus.RuminococcaceaeUCG010	-0.0172639	0.009622	0.147228
genus.RuminococcaceaeUCG011	0.00272052	0.0142066	0.854453
genus.RuminococcaceaeUCG013	-0.0140213	0.00932577	0.163617
genus.RuminococcaceaeUCG014	-0.011886	0.00756044	0.150368
genus.Ruminococcus1	-0.00743092	0.00990826	0.474747
genus.Ruminococcus2	-0.00260663	0.00731202	0.727196
genus.Ruminococcusgauvreauiigroup	0.0210178	0.0139832	0.163725
genus.Ruminococcusgnavusgroup	0.0198044	0.0143314	0.197091
genus.Ruminococcustorquesgroup	0.00188525	0.00715562	0.79978
genus.Sellimonas	-0.0212607	0.0201276	0.331497
genus.Senegalimassilia	0.0148638	0.0170817	0.448243
genus.Slackia	-0.0139965	0.019502	0.512627
genus.Streptococcus	0.00521992	0.0121617	0.674799
genus.Subdoligranulum	-0.0120686	0.00796848	0.16419
genus.Sutterella	0.0234233	0.0157325	0.167371
genus.Terrisporobacter	-0.00413939	0.0121922	0.756602
genus.Turicibacter	-0.000543017	0.020114	0.979123
genus.Tyzzerella3	0.0155466	0.0167389	0.372942
genus.unknowngenus	0.00714971	0.00975046	0.47641
genus.unknowngenus	0.00441421	0.00786704	0.592228
genus.unknowngenus	0.00245505	0.00828711	0.772558
genus.unknowngenus	0.0115152	0.0127144	0.400007
genus.unknowngenus	-0.00962876	0.0123067	0.450496
genus.unknowngenus	0.00609355	0.00978771	0.547499
genus.unknowngenus	0.020819	0.010696	0.0874742
genus.unknowngenus	0.0117853	0.0135544	0.40497
genus.unknowngenus	0.0075978	0.0151374	0.623524
genus.unknowngenus	-0.0137564	0.010562	0.219376
genus.unknowngenus	-0.0114655	0.0100192	0.27479
genus.unknowngenus	0.00126007	0.0136137	0.928082
genus.Veillonella	-0.00408876	0.0135068	0.772325
genus.Victivallis	-0.0012248	0.0302341	0.968679
