# Supplementary material for: Causal effect between gut microbiota and metabolic syndrome in European population: a bidirectional mendelian randomization study
Source: Cell Biosci. 2024 May 28;14:67. doi: 10.1186/s13578-024-01232-6 (PMC11134679; doi:10.1186/s13578-024-01232-6)
Supplement: Supplementary file 4 — Supplementary Material 4: Table S4 [file 13578_2024_1232_MOESM4_ESM.xlsx]

## Sheet: Sheet1
Exposure(gut microbiota)	MR Analysis	Causal Estimate	SD	T	P-value	RSSobs	Global test P-value
phylum.Actinobacteria	MR-PRESSO	-0.0674406	0.0245946	-2.74209	0.0138964	13.2261	0.836333
order.Bifidobacteriales	MR-PRESSO	-0.0436364	0.029729	-1.46781	0.16154	20.5706	0.334667
family.Bifidobacteriaceae	MR-PRESSO	-0.0436364	0.029729	-1.46781	0.16154	20.5706	0.32
family.Lachnospiraceae	MR-PRESSO	0.0649421	0.0356233	1.82302	0.0870394	24.7377	0.163
family.Veillonellaceae	MR-PRESSO	0.0497889	0.023085	2.15677	0.0433724	19.8212	0.610333
genus.Desulfovibrio	MR-PRESSO	-0.0673342	0.0293573	-2.29361	0.0447382	12.8885	0.407333
genus.Olsenella	MR-PRESSO	0.0450127	0.0175358	2.5669	0.0280392	10.8968	0.540333
genus.RuminococcaceaeUCG010	MR-PRESSO	-0.0802743	0.0530576	-1.51296	0.174052	17.2842	0.0953333
