# Supplementary material for: Causal effect between gut microbiota and metabolic syndrome in European population: a bidirectional mendelian randomization study
Source: Cell Biosci. 2024 May 28;14:67. doi: 10.1186/s13578-024-01232-6 (PMC11134679; doi:10.1186/s13578-024-01232-6)
Supplement: Supplementary file 5 — Supplementary Material 5: Table S5 [file 13578_2024_1232_MOESM5_ESM.xlsx]

## Sheet: Sheet1
Instrumental variables used in the reverse MR analysis
Exposure	SNP	Effect allele	Other allele	Exposure (Metabolic syndrome)			Outcome (genus.RuminococcaceaeUCG010)			F-static
				Beta	SE	P-value	Beta	SE	P-value
Metabolic syndrome	rs10049088	T	C	-0.0443217	0.0067433	4.94e-11	0.00295111	0.0126898	0.809519	43.2004
Metabolic syndrome	rs1009360	C	T	-0.0435887	0.0066372	5.12e-11	0.00678162	0.0126103	0.587287	43.1299
Metabolic syndrome	rs10187501	G	A	-0.0465591	0.0069069	1.57e-11	0.00258462	0.0131825	0.853438	45.4405
Metabolic syndrome	rs1023193	T	G	-0.045397	0.0071595	2.29e-10	0.0385746	0.0136519	0.00527186	40.2058
Metabolic syndrome	rs10260148	T	C	0.0521287	0.0072552	6.72e-13	-0.0191056	0.0138252	0.1635	51.6244
Metabolic syndrome	rs10822155	A	C	-0.0511185	0.0066509	1.52e-14	0.0161732	0.0126573	0.210432	59.0739
Metabolic syndrome	rs10913469	C	T	0.0482641	0.0079955	1.58e-09	0.00757887	0.0157269	0.6043	36.4382
Metabolic syndrome	rs10954772	T	C	0.0391984	0.0070493	2.69e-08	-0.0103204	0.0137274	0.445525	30.9204
Metabolic syndrome	rs1105654	G	A	0.038799	0.0068934	1.82e-08	0.0285317	0.0130881	0.0275247	31.6792
Metabolic syndrome	rs11075253	A	C	-0.0468788	0.0071929	7.15e-11	0.0107873	0.0139433	0.472906	42.4761
Metabolic syndrome	rs11206374	A	G	0.065077	0.0077364	4.04e-17	-0.0141787	0.0149521	0.378023	70.7583
Metabolic syndrome	rs1143015	A	G	0.0491401	0.0088808	3.14e-08	-0.0267034	0.0166373	0.115872	30.6174
Metabolic syndrome	rs11751347	T	C	0.0624875	0.0106566	4.53e-09	-0.0249916	0.0216968	0.244949	34.3834
Metabolic syndrome	rs11754773	G	A	0.089294	0.0110053	4.91e-16	0.0125504	0.0215123	0.613617	65.8326
Metabolic syndrome	rs11789603	T	C	-0.058891	0.0106912	3.62e-08	0.0399265	0.0207848	0.0451599	30.3421
Metabolic syndrome	rs11986182	T	A	-0.129412	0.0090172	1e-200	-0.0180806	0.0167531	0.261659	205.971
Metabolic syndrome	rs12056034	G	A	-0.0968365	0.0100916	8.33e-22	0.0247837	0.0195983	0.215303	92.0785
Metabolic syndrome	rs1225057	A	T	0.0408302	0.0072683	1.94e-08	-0.00631697	0.0143339	0.632566	31.5571
Metabolic syndrome	rs1260326	T	C	0.0536971	0.0066555	7.14e-16	-0.0118335	0.0127687	0.37547	65.0939
Metabolic syndrome	rs12752223	T	C	-0.0374831	0.0066755	1.97e-08	0.0167258	0.0128036	0.197871	31.5285
Metabolic syndrome	rs13107325	T	C	0.0760904	0.0121877	4.29e-10	0.0693053	0.0343954	0.0559126	38.9777
Metabolic syndrome	rs1532127	G	A	-0.0472097	0.0070678	2.4e-11	0.00259532	0.0132966	0.859079	44.6163
Metabolic syndrome	rs1534696	C	A	0.0424362	0.0065434	8.85e-11	0.0142943	0.0128035	0.262489	42.0597
Metabolic syndrome	rs1535	G	A	0.0792125	0.0068083	2.74e-31	0.010045	0.0131869	0.404396	135.366
Metabolic syndrome	rs1603179	A	C	0.0400327	0.0068102	4.14e-09	-0.012602	0.0127779	0.320713	34.5549
Metabolic syndrome	rs2138161	T	C	-0.0752413	0.0068822	8.03e-28	-0.00678468	0.0132191	0.547489	119.525
Metabolic syndrome	rs2281721	C	T	0.0820747	0.0066785	1.03e-34	0.00142076	0.0127415	0.930781	151.029
Metabolic syndrome	rs2307111	C	T	-0.0366715	0.006708	4.58e-08	-0.00160245	0.0126567	0.896248	29.8862
Metabolic syndrome	rs261290	T	C	-0.0779563	0.0069174	1.86e-29	-0.00241671	0.013145	0.849564	127.004
Metabolic syndrome	rs2925979	T	C	0.0616096	0.007063	2.71e-18	0.000287669	0.0135879	0.997824	76.0884
Metabolic syndrome	rs34588274	C	T	-0.0372447	0.006662	2.26e-08	0.0186243	0.012638	0.146511	31.255
Metabolic syndrome	rs35387498	A	G	-0.0512338	0.0085019	1.68e-09	0.0186074	0.0167564	0.308815	36.3146
Metabolic syndrome	rs35661464	T	C	0.0463799	0.0074696	5.33e-10	-0.00908167	0.0140017	0.519672	38.5536
Metabolic syndrome	rs3808439	A	G	0.0383457	0.0065731	5.42e-09	0.0170177	0.0127133	0.186389	34.0324
Metabolic syndrome	rs3814883	T	C	0.0392918	0.0065507	2e-09	0.00425494	0.0127671	0.726686	35.9773
Metabolic syndrome	rs3936511	G	A	0.0657447	0.0081896	9.92e-16	0.0182834	0.0162376	0.302294	64.446
Metabolic syndrome	rs3949781	T	A	-0.0380199	0.0065968	8.25e-09	-0.0133491	0.0125455	0.282098	33.2166
Metabolic syndrome	rs480823	C	T	0.17577	0.0117915	1e-200	-0.0536237	0.0222001	0.0145268	222.204
Metabolic syndrome	rs483082	T	G	0.0899299	0.0075775	1.73e-32	-0.00368449	0.0152103	0.795856	140.85
Metabolic syndrome	rs4871603	C	T	0.0892694	0.0068268	1e-200	-0.00166541	0.013114	0.914255	170.99
Metabolic syndrome	rs4871624	G	T	0.0479415	0.0072226	3.19e-11	0.0128024	0.0138307	0.345938	44.0591
Metabolic syndrome	rs5112	C	G	-0.0493931	0.0070129	1.88e-12	0.0104098	0.0127647	0.429924	49.6064
Metabolic syndrome	rs56094641	G	A	0.0736765	0.0066394	1.3e-28	-0.00500218	0.012739	0.701138	123.14
Metabolic syndrome	rs56133711	A	G	0.0443302	0.0073785	1.88e-09	0.0213772	0.0148455	0.174423	36.0963
Metabolic syndrome	rs56282717	A	G	-0.0460964	0.0076943	2.09e-09	-0.00819679	0.0151499	0.592935	35.8918
Metabolic syndrome	rs563296	G	A	-0.0419399	0.0065928	2e-10	0.0105227	0.0128463	0.41952	40.4683
Metabolic syndrome	rs572840	A	G	-0.0383821	0.0070361	4.9e-08	-0.0217995	0.0135884	0.115621	29.7573
Metabolic syndrome	rs577721086	C	T	0.0900937	0.0147076	9.03e-10	0.00940447	0.0295354	0.680401	37.5237
Metabolic syndrome	rs6065906	C	T	0.0692996	0.0082808	5.83e-17	-0.00168915	0.0164445	0.887225	70.0353
Metabolic syndrome	rs61789601	T	C	-0.0683717	0.008209	8.16e-17	-0.0206751	0.0162101	0.202748	69.3701
Metabolic syndrome	rs61905078	C	A	0.191703	0.011967	1e-200	-0.00357966	0.0228721	0.640584	256.618
Metabolic syndrome	rs632057	T	G	0.0486791	0.0067304	4.73e-13	0.00905089	0.0127613	0.474572	52.3122
Metabolic syndrome	rs633695	G	A	-0.0530535	0.007263	2.78e-13	0.00772153	0.0136768	0.533306	53.3576
Metabolic syndrome	rs638714	T	G	-0.0514954	0.0069156	9.6e-14	0.0141577	0.0132891	0.288754	55.4469
Metabolic syndrome	rs6545703	G	T	-0.0382425	0.0066477	8.78e-09	-0.00725945	0.0126231	0.568392	33.094
Metabolic syndrome	rs66922415	G	A	0.0678461	0.0076254	5.72e-19	-0.00270466	0.0146391	0.909657	79.1634
Metabolic syndrome	rs673548	A	G	-0.0977899	0.0082417	1.79e-32	0.0191692	0.0150422	0.192521	140.784
Metabolic syndrome	rs6981306	T	C	-0.0472933	0.0070677	2.21e-11	0.00471614	0.0132693	0.737186	44.7758
Metabolic syndrome	rs7124681	A	C	0.055786	0.0066152	3.37e-17	-0.0138303	0.0127281	0.27511	71.1155
Metabolic syndrome	rs7138803	A	G	0.0369574	0.0067465	4.3e-08	0.00749185	0.0128953	0.558255	30.0086
Metabolic syndrome	rs7239575	C	T	-0.043234	0.0065326	3.64e-11	-0.0101308	0.0125209	0.435046	43.8005
Metabolic syndrome	rs7563362	A	G	-0.0613566	0.0095051	1.08e-10	0.0129596	0.0173342	0.503438	41.6686
Metabolic syndrome	rs7660883	G	C	-0.0443878	0.0067925	6.37e-11	0.00173321	0.0128088	0.887965	42.7039
Metabolic syndrome	rs78484485	A	G	-0.114384	0.0150232	2.66e-14	0.0345404	0.0254297	0.137781	57.9703
Metabolic syndrome	rs8121509	C	T	-0.0360691	0.0065647	3.92e-08	0.00709222	0.0128068	0.573807	30.1885
Metabolic syndrome	rs863750	C	T	-0.0410395	0.0067098	9.57e-10	0.00113305	0.0126548	0.927028	37.4098
Metabolic syndrome	rs9378248	A	G	0.0440684	0.0068853	1.55e-10	-0.0264755	0.0126835	0.0359464	40.9646
Metabolic syndrome	rs9971210	G	C	0.0365804	0.0065457	2.29e-08	-0.0292541	0.0124899	0.0204898	31.2309
Metabolic syndrome	rs998584	A	C	0.0706852	0.0065509	3.83e-27	0.000362253	0.0127301	0.984088	116.427
Metabolic syndrome	rs9987289	A	G	0.0873883	0.0110761	3.03e-15	-0.010192	0.0219556	0.806793	62.2491
Metabolic syndrome	rs9989419	A	G	0.136097	0.0066288	1e-200	-0.00419128	0.0130167	0.745058	421.529
The heterogeneity of MetS instrumental variables.
Exposure	Cochran's Q	df	P-value
Metabolic syndrome	68.1772	64	0.337194
Directional horizontal pleiotropy assessed by intercept term in MR Egger regression of the reverse MR
Exposure	Egger_intercept	SE	P-value
Metabolic syndrome	0.00194184	0.00467519	0.679296
Exposure	MR Analysis	Causal Estimate	SD	T	P-value	RSSobs	Global test P-value
Metabolic syndrome	MR-PRESSO	-0.0586423	0.028622	-2.04885	0.0442272	79.1645	0.271

## Sheet: Sheet2
Instrumental variables used in the MR analysis
Exposure(gut microbiota)	SNP	Effect allele	Other allele	Exposure (Gut microbiota)			Outcome (Pancreatic cancer)			F-static
				Beta	SE	P-value	Beta	SE	P-value
